# Supplementary material for: Distinctive Features of Orbital Adipose Tissue (OAT) in Graves’ Orbitopathy
Source: Int J Mol Sci. 2020 Nov 30;21(23):9145. doi: 10.3390/ijms21239145 (PMC7730568; doi:10.3390/ijms21239145)
Supplement: Supplementary file 1 [file ijms-21-09145-s001.zip]

Archive with 7 entries (7 files):
- Figure S1.pdf
- Supporting Information 2020.pdf
- Table S1.xlsx
- Table S2.xlsx
- Table S3.xlsx
- Table S4.xlsx
- Table S5.pdf
