# Supplementary material for: Distinctive Features of Orbital Adipose Tissue (OAT) in Graves’ Orbitopathy
Source: Int J Mol Sci. 2020 Nov 30;21(23):9145. doi: 10.3390/ijms21239145 (PMC7730568; doi:10.3390/ijms21239145)
Supplement: Supplementary file 1 [file ijms-21-09145-s001.zip › Table S1.xlsx]

## Sheet: S1A--Full data set from DGE
gene_id	chr	gene_name	baseMean	log2FoldChange	lfcSE	stat	pvalue	padj	Biofunctions and signaling pathways
ENSG00000174697.5	chr7	LEP	5404.02	-2.85557	0.325969	-8.76025	1.94818e-18	5.47554e-16
ENSG00000116678.19	chr1	LEPR	9075.69	3.61822	0.177151	20.4245	1.01342e-92	7.97531e-89
ENSG00000181092.10	chr3	ADIPOQ	30667.5	-0.843343	0.184275	-4.57655	4.72713e-06	0.000115292
ENSG00000159346.13	chr1	ADIPOR1	634.177	-0.193962	0.158207	-1.226	0.220197	0.459568
ENSG00000006831.10	chr12	ADIPOR2	1856.58	-0.120357	0.262932	-0.457749	0.647133	0.824376
ENSG00000175445.17	chr8	LPL	25186.1	-0.943644	0.289804	-3.25614	0.00112938	0.0112126
ENSG00000169710.9	chr17	FASN	13469.6	-2.20261	0.708273	-3.10983	0.00187194	0.0165958
ENSG00000099194.6	chr10	SCD	47776.5	-3.38632	0.65226	-5.19167	2.08416e-07	7.55837e-06
ENSG00000079435.10	chr19	LIPE	6578.11	-1.05633	0.298313	-3.54101	0.000398593	0.00483575
ENSG00000213904.9	chr19	LIPE-AS1	210.748	-1.14851	0.170402	-6.74001	1.5838e-11	1.48972e-09	Lipid metabolism
ENSG00000074416.14	chr3	MGLL	4306.83	-1.48096	0.130127	-11.3809	5.20413e-30	4.2367e-27
ENSG00000177666.17	chr11	PNPLA2	5161.23	-0.593145	0.223448	-2.65451	0.00794248	0.0495747
ENSG00000100344.11	chr22	PNPLA3	42.152	-1.54934	0.50561	-3.0643	0.00218178	0.0186968
ENSG00000006757.12	chrX	PNPLA4	157.377	-0.585345	0.195646	-2.99186	0.00277282	0.0223627
ENSG00000140284.11	chr15	SLC27A2	33.5989	-5.17063	1.534	-3.37068	0.00074982	0.00807227
ENSG00000113396.13	chr5	SLC27A6	33.613	5.77398	0.764863	7.54903	4.38516e-14	6.43039e-12
ENSG00000197142.10	chr10	ACSL5	493.89	0.933027	0.213377	4.37266	1.2274e-05	0.000263673
ENSG00000151726.14	chr4	ACSL1	16595.3	-0.811608	0.310923	-2.61032	0.00904582	0.0546057
ENSG00000068366.20	chrX	ACSL4	1204.66	-0.872831	0.186607	-4.67738	2.90562e-06	7.51355e-05
ENSG00000170323.9	chr8	FABP4	23359.8	-1.14821	0.302618	-3.79425	0.000148092	0.00215157
ENSG00000117054.13	chr1	ACADM	799.401	-0.907898	0.155513	-5.83809	5.28038e-09	2.83246e-07
ENSG00000127884.5	chr10	ECHS1	1519.97	-1.78145	0.221745	-8.03377	9.45228e-16	1.87529e-13
ENSG00000116688.16	chr1	MFN2	1072.52	-0.540072	0.120386	-4.48617	7.25159e-06	0.000167517
ENSG00000177508.12	chr16	IRX3	95.1693	1.66555	0.23863	6.97964	2.95934e-12	3.1614e-10
ENSG00000176842.15	chr16	IRX5	90.3277	1.24088	0.339961	3.65008	0.000262159	0.00345385
ENSG00000211448.12	chr14	DIO2	354.004	4.0983	0.42711	9.59543	8.35683e-22	3.1822e-19
ENSG00000197406.7	chr14	DIO3	26.0784	2.33473	0.382008	6.11173	9.85588e-10	6.2072e-08
ENSG00000114251.14	chr3	WNT5A	79.429	1.97661	0.221445	8.92595	4.41893e-19	1.29653e-16
ENSG00000111186.13	chr12	WNT5B	58.0511	1.38685	0.219108	6.32954	2.45892e-10	1.80288e-08
ENSG00000085741.13	chr11	WNT11	221.444	-1.08097	0.341291	-3.1673	0.00153863	0.0142789
ENSG00000124479.11	chrX	NDP	5.25128	2.8949	0.958217	3.02113	0.00251833	0.0208761
ENSG00000104290.11	chr8	FZD3	63.0164	1.27537	0.340197	3.74891	0.000177607	0.00249888
ENSG00000155760.2	chr2	FZD7	353.412	1.6236	0.354249	4.5832	4.57916e-06	0.000112147	Wnt/Ca+ signaling
ENSG00000188763.5	chr7	FZD9	10.6675	-1.7188	0.551113	-3.11879	0.00181598	0.0162092
ENSG00000128602.11	chr7	SMO	119.664	1.00362	0.174977	5.73575	9.70794e-09	4.86613e-07
ENSG00000102908.22	chr16	NFAT5	2419.81	0.589125	0.147829	3.98518	6.74287e-05	0.00111793
ENSG00000100968.14	chr14	NFATC4	323.762	0.657538	0.247256	2.65934	0.00782935	0.0491401
ENSG00000154229.12	chr17	PRKCA	243.459	0.733055	0.16467	4.45167	8.52063e-06	0.000192685
ENSG00000005339.14	chr16	CREBBP	1620.61	0.599178	0.102307	5.85669	4.72174e-09	2.57449e-07
ENSG00000146592.17	chr7	CREB5	450.475	-0.796657	0.260363	-3.05979	0.00221489	0.0189051
ENSG00000101333.16	chr20	PLCB4	400.129	0.983971	0.291063	3.38061	0.000723252	0.00784348
ENSG00000115556.14	chr2	PLCD4	127.611	1.20952	0.389522	3.10513	0.00190193	0.0167861
ENSG00000182836.10	chr5	PLCXD3	201.502	1.76394	0.205288	8.59249	8.51066e-18	2.16052e-15
ENSG00000182378.14_PAR_Y	chrY	PLCXD1	150.789	-1.38244	0.401402	-3.44403	0.000573104	0.00650188
ENSG00000182378.14	chrX	PLCXD1	146.866	-1.3538	0.392775	-3.44677	0.000567335	0.00645816
ENSG00000154822.18	chr3	PLCL2	407.55	-0.698488	0.203421	-3.43371	0.00059538	0.00669987
ENSG00000104332.12	chr8	SFRP1	4384.67	1.48187	0.235354	6.29635	3.04728e-10	2.19085e-08
ENSG00000145423.5	chr4	SFRP2	1087	1.63128	0.308328	5.29073	1.21829e-07	4.71519e-06
ENSG00000106483.12	chr7	SFRP4	1239.12	1.67837	0.375815	4.46595	7.97153e-06	0.000182188
ENSG00000112655.16	chr6	PTK7	116.992	1.55926	0.208555	7.47649	7.6333e-14	1.07913e-11
ENSG00000017427.16	chr12	IGF1	2506.22	-1.53743	0.44263	-3.47339	0.00051392	0.00596516
ENSG00000140443.15	chr15	IGF1R	895.83	1.02858	0.169302	6.0754	1.23676e-09	7.56441e-08
ENSG00000182752.10	chr9	PAPPA	153.221	1.19398	0.39308	3.0375	0.0023855	0.0200567
ENSG00000141753.7	chr17	IGFBP4	2786.86	0.94443	0.221241	4.26879	1.96534e-05	0.000395902
ENSG00000167779.9	chr12	IGFBP6	1514.12	2.06835	0.387173	5.34218	9.18354e-08	3.67482e-06
ENSG00000073792.15	chr3	IGF2BP2	215.498	0.911994	0.196468	4.64193	3.45162e-06	8.69683e-05	IGF signaling
ENSG00000167244.21	chr11	IGF2	33.1288	1.89021	0.529626	3.56896	0.000358402	0.00444175
ENSG00000197081.14	chr6	IGF2R	2919.16	-0.19741	0.136642	-1.44472	0.148536	0.362093
ENSG00000146674.15	chr7	IGFBP3	1151.29	-1.00597	0.317932	-3.16409	0.0015557	0.014409
ENSG00000142208.16	chr14	AKT1	1104.05	-0.679181	0.118818	-5.71613	1.0898e-08	5.36025e-07
ENSG00000140285.10	chr15	FGF7	947.951	1.53839	0.147634	10.4203	2.00329e-25	1.15355e-22
ENSG00000102678.7	chr13	FGF9	27.9668	1.85102	0.444587	4.16346	3.13456e-05	0.000587798
ENSG00000070193.4	chr5	FGF10	613.249	1.88586	0.240404	7.84455	4.34496e-15	7.48761e-13
ENSG00000158815.11	chr8	FGF17	6.00188	2.72858	0.804956	3.38972	0.000699635	0.00765772	FGF signaling
ENSG00000156427.8	chr5	FGF18	14.436	1.77074	0.420338	4.21266	2.52375e-05	0.000486394
ENSG00000066468.22	chr10	FGFR2	471.322	1.77961	0.329465	5.40151	6.6083e-08	2.72754e-06
ENSG00000138685.15	chr4	FGF2	2297.34	-0.86478	0.206715	-4.18344	2.87127e-05	0.00054448
ENSG00000107831.13	chr10	FGF8	6.11489	-2.02262	0.707975	-2.85691	0.00427791	0.0312781
ENSG00000129682.16	chrX	FGF13	264.504	-1.09521	0.248889	-4.40039	1.08058e-05	0.000236101
ENSG00000156466.10	chr8	GDF6	25.6818	2.50758	0.423831	5.91648	3.2891e-09	1.85771e-07
ENSG00000143869.7	chr2	GDF7	32.1039	2.53746	0.679043	3.73682	0.000186365	0.00259734
ENSG00000135414.10	chr12	GDF11	75.073	1.00735	0.305228	3.30032	0.000965758	0.00990468
ENSG00000266524.3	chr10	GDF10	126.228	-2.79249	0.284282	-9.82297	8.96641e-23	3.78014e-20
ENSG00000049323.16	chr2	LTBP1	694.67	1.00727	0.23994	4.19801	2.69268e-05	0.000515584
ENSG00000168056.16	chr11	LTBP3	888.427	0.632433	0.184149	3.43436	0.000593958	0.00669024
ENSG00000090006.17	chr19	LTBP4	1551.51	1.41399	0.198295	7.13074	9.98315e-13	1.1726e-10
ENSG00000106809.11	chr9	OGN	987.328	1.23205	0.403735	3.05162	0.00227613	0.0193229
ENSG00000092969.12	chr1	TGFB2	172.663	2.07288	0.302652	6.84905	7.43441e-12	7.34389e-10	TGFb/BMP/SMAD signaling
ENSG00000163235.16	chr2	TGFA	18.895	-1.43185	0.500794	-2.85916	0.00424764	0.0310954
ENSG00000166949.16	chr15	SMAD3	1157.28	0.889042	0.127942	6.94878	3.68466e-12	3.86627e-10
ENSG00000120693.13	chr13	SMAD9	244.704	1.02725	0.177523	5.78657	7.18374e-09	3.71932e-07
ENSG00000165973.19	chr11	NELL1	8.23733	5.5008	1.43327	3.83793	0.000124078	0.00185873
ENSG00000152785.7	chr4	BMP3	576.321	2.53339	0.719142	3.5228	0.000427019	0.00511491
ENSG00000164619.10	chr7	BMPER	257.75	1.40506	0.256247	5.48321	4.17679e-08	1.80988e-06
ENSG00000138696.11	chr4	BMPR1B	80.5586	3.57816	0.488669	7.32225	2.43848e-13	3.11189e-11
ENSG00000153162.9	chr6	BMP6	191.139	-2.03307	0.320002	-6.3533	2.10746e-10	1.56956e-08
ENSG00000019991.18	chr7	HGF	321.082	1.04234	0.210283	4.95685	7.16461e-07	2.22272e-05
ENSG00000105894.12	chr7	PTN	105.83	3.37947	0.603967	5.59545	2.20048e-08	1.01072e-06
ENSG00000110492.15	chr11	MDK	76.2482	1.03402	0.365831	2.82651	0.00470587	0.0334944
ENSG00000174059.17	chr1	CD34	2466.02	0.767941	0.240649	3.19113	0.00141717	0.0133993
ENSG00000154146.13	chr11	NRGN	15.7889	2.06609	0.629356	3.28287	0.00102757	0.0103808
ENSG00000148053.16	chr9	NTRK2	6958.38	0.842458	0.191706	4.39452	1.11016e-05	0.000241565
ENSG00000140538.16	chr15	NTRK3	555.295	-1.45692	0.41102	-3.54466	0.000393126	0.00478172
ENSG00000169760.17	chr3	NLGN1	277.652	1.19695	0.18692	6.40354	1.51811e-10	1.17511e-08
ENSG00000169992.10	chr17	NLGN2	111.229	1.11851	0.253029	4.4205	9.84738e-06	0.000217888
ENSG00000196338.12	chrX	NLGN3	14.7965	1.02095	0.399751	2.55396	0.0106505	0.0617805
ENSG00000146938.16	chrX	NLGN4X	62.0755	-0.951111	0.299195	-3.1789	0.00147835	0.0138722
ENSG00000149294.16	chr11	NCAM1	139.969	0.851921	0.203061	4.1954	2.7239e-05	0.000520295
ENSG00000154654.15	chr21	NCAM2	176.159	3.03126	0.286902	10.5655	4.30742e-26	2.60753e-23	Neurological activities
ENSG00000072832.15	chr4	CRMP1	11.2521	2.06619	0.650655	3.17556	0.00149548	0.0139663
ENSG00000167994.13	chr11	RAB3IL1	150.355	1.11138	0.231906	4.79238	1.64812e-06	4.63221e-05
ENSG00000176406.23	chr8	RIMS2	13.6793	-2.50092	0.831309	-3.00842	0.00262613	0.0215504
ENSG00000117016.10	chr1	RIMS3	51.1404	0.851048	0.292912	2.90547	0.00366701	0.0279002
ENSG00000101098.12	chr20	RIMS4	75.6485	3.60523	0.45742	7.88168	3.23019e-15	5.73395e-13
ENSG00000165802.22	chr9	NSMF	283.269	0.867584	0.296483	2.92625	0.00343077	0.026487
ENSG00000110076.18	chr11	NRXN2	44.1849	1.82986	0.311852	5.86771	4.41856e-09	2.42599e-07
ENSG00000104419.14	chr8	NDRG1	3128.81	0.962587	0.223323	4.31029	1.6304e-05	0.000337355
ENSG00000151276.23	chr3	MAGI1	1133.79	-1.10843	0.234946	-4.71781	2.38393e-06	6.31674e-05
ENSG00000187391.21	chr7	MAGI2	519.272	0.510572	0.131265	3.88964	0.000100394	0.00156036
ENSG00000081026.19	chr1	MAGI3	464.535	0.381724	0.112836	3.38301	0.000716954	0.00780594
ENSG00000171189.17	chr21	GRIK1	4.0476	3.41494	1.0717	3.18646	0.00144026	0.0136067
ENSG00000164418.20	chr6	GRIK2	39.7302	1.59244	0.376316	4.23166	2.31972e-05	0.00045487
ENSG00000105737.9	chr19	GRIK5	4.85791	2.55722	0.919584	2.78085	0.00542169	0.037318
ENSG00000152208.13	chr4	GRID2	123.242	3.5394	0.787123	4.49663	6.90383e-06	0.000161173
ENSG00000198785.6	chr9	GRIN3A	71.7062	4.34968	0.504246	8.6261	6.348e-18	1.63103e-15
ENSG00000125675.18	chrX	GRIA3	32.0554	-1.52526	0.535177	-2.85002	0.00437169	0.0317964
ENSG00000273079.5	chr12	GRIN2B	139.14	-4.31889	0.448056	-9.63918	5.46239e-22	2.14936e-19
ENSG00000168959.14	chr11	GRM5	6.3715	1.84955	0.621855	2.97424	0.00293716	0.0233479
ENSG00000144596.13	chr3	GRIP2	43.6809	1.27305	0.363591	3.50131	0.000462973	0.00547338
ENSG00000132639.12	chr20	SNAP25	20.9389	4.11141	0.576901	7.12672	1.02791e-12	1.19547e-10
ENSG00000145335.15	chr4	SNCA	89.2447	1.50924	0.562549	2.68286	0.00729966	0.0466156
ENSG00000184349.13	chr5	EFNA5	331.694	0.733369	0.141627	5.17816	2.24081e-07	8.08063e-06
ENSG00000090776.6	chrX	EFNB1	566.605	-0.892218	0.16247	-5.49157	3.98377e-08	1.73529e-06
ENSG00000044524.11	chr3	EPHA3	494.866	2.1494	0.316582	6.78939	1.12609e-11	1.08514e-09
ENSG00000145242.13	chr4	EPHA5	17.8672	3.03456	0.617907	4.91103	9.05979e-07	2.7387e-05
ENSG00000080224.17	chr3	EPHA6	25.3538	1.54511	0.414417	3.72839	0.000192709	0.00266999
ENSG00000135333.14	chr6	EPHA7	236.295	6.02583	0.757133	7.95875	1.73788e-15	3.30884e-13
ENSG00000150672.17	chr11	DLG2	141.751	0.721139	0.177238	4.06877	4.72621e-05	0.000822263
ENSG00000082458.12	chrX	DLG3	106.443	0.87503	0.234877	3.72549	0.000194937	0.00269769
ENSG00000080845.17	chr20	DLGAP4	382.99	0.67348	0.194126	3.46928	0.000521846	0.00604824
ENSG00000150625.16	chr4	GPM6A	54.2943	2.74098	0.671293	4.08314	4.44304e-05	0.000781055
ENSG00000187764.11	chr9	SEMA4D	111.42	0.665537	0.201567	3.30181	0.00096063	0.00986065
ENSG00000095539.15	chr10	SEMA4G	11.9442	1.80967	0.493579	3.66643	0.000245961	0.0032826
ENSG00000139625.13	chr12	MAP3K12	223.599	0.793414	0.1775	4.46994	7.82413e-06	0.000179514
ENSG00000171533.11	chr11	MAP6	78.8079	0.879513	0.211986	4.14892	3.34054e-05	0.000617594
ENSG00000090020.11	chr1	SLC9A1	130.119	0.719208	0.194463	3.69842	0.000216944	0.00294189
ENSG00000141736.13	chr17	ERBB2	336.648	0.817603	0.241159	3.3903	0.000698151	0.00764501
ENSG00000065361.15	chr12	ERBB3	33.945	1.71698	0.473255	3.62802	0.000285605	0.00370207
ENSG00000178568.15	chr2	ERBB4	206.978	-3.95074	0.540416	-7.31056	2.66038e-13	3.34971e-11
ENSG00000187122.17	chr10	SLIT1	11.7476	-1.7664	0.555854	-3.17781	0.00148393	0.013919
ENSG00000145147.20	chr4	SLIT2	780.134	0.849989	0.264876	3.20901	0.00133191	0.0127886
ENSG00000184347.14	chr5	SLIT3	4195.98	0.881873	0.203705	4.32918	1.49668e-05	0.000313812
ENSG00000185985.10	chrX	SLITRK2	20.3952	-1.30505	0.483107	-2.70136	0.00690565	0.0446306
ENSG00000121871.4	chr3	SLITRK3	13.7929	6.26163	1.10648	5.65904	1.52221e-08	7.24555e-07
ENSG00000165300.7	chr13	SLITRK5	14.0244	2.66824	0.615858	4.33256	1.47385e-05	0.000309574
ENSG00000144619.15	chr3	CNTN4	116.273	2.12227	0.356698	5.94978	2.68509e-09	1.54239e-07
ENSG00000154134.15	chr11	ROBO3	219.278	1.0971	0.245893	4.46169	8.13144e-06	0.000185483
ENSG00000185008.17	chr3	ROBO2	40.6915	-4.83239	0.610328	-7.9177	2.41938e-15	4.46242e-13
ENSG00000154133.15	chr11	ROBO4	513.458	-0.819942	0.206725	-3.96635	7.29827e-05	0.00118995
ENSG00000101204.17	chr20	CHRNA4	5.85186	6.20267	1.08559	5.71364	1.10587e-08	5.41669e-07
ENSG00000122756.15	chr9	CNTFR	491.838	0.803143	0.151177	5.31262	1.08062e-07	4.22391e-06
ENSG00000109472.14	chr4	CPE	2634.68	1.19175	0.172111	6.9243	4.3814e-12	4.57701e-10
ENSG00000117600.12	chr1	PLPPR4	127.07	0.755007	0.263741	2.86268	0.00420076	0.0308671
ENSG00000153707.17	chr9	PTPRD	292.273	1.62678	0.320008	5.08357	3.70412e-07	1.25467e-05
ENSG00000142192.21	chr21	APP	3609.81	0.721867	0.0977014	7.3885	1.48492e-13	1.95852e-11
ENSG00000126778.12	chr14	SIX1	627.277	1.50561	0.238146	6.32219	2.57879e-10	1.88491e-08
ENSG00000170577.8	chr2	SIX2	46.2624	3.23604	0.462188	7.00157	2.53106e-12	2.75373e-10
ENSG00000100625.9	chr14	SIX4	94.1451	1.24217	0.225716	5.50326	3.72828e-08	1.63913e-06
ENSG00000104313.20	chr8	EYA1	346.45	4.70684	0.3914	12.0257	2.60474e-33	2.3652e-30
ENSG00000064655.19	chr20	EYA2	195.155	1.54683	0.225349	6.86416	6.6884e-12	6.66272e-10
ENSG00000158161.16	chr1	EYA3	291.069	0.404204	0.13225	3.05636	0.00224042	0.0190884
ENSG00000112319.19	chr6	EYA4	180.204	0.819829	0.31566	2.59719	0.00939908	0.0561922
ENSG00000101280.8	chr20	ANGPT4	126.938	1.89274	0.289622	6.53523	6.35103e-11	5.33599e-09
ENSG00000171819.5	chr1	ANGPTL7	34.935	3.18	0.42964	7.40155	1.34605e-13	1.80562e-11
ENSG00000130173.13	chr19	ANGPTL8	85.3624	2.42123	0.402878	6.00983	1.8572e-09	1.09343e-07
ENSG00000116194.13	chr1	ANGPTL1	372.477	-1.03647	0.210145	-4.93215	8.13302e-07	2.48957e-05	Angiogenesis
ENSG00000136859.10	chr9	ANGPTL2	1915.66	-1.05075	0.113231	-9.27972	1.6992e-20	5.98751e-18
ENSG00000167772.12	chr19	ANGPTL4	924.424	-1.41072	0.290818	-4.85088	1.22918e-06	3.57826e-05
ENSG00000173511.9	chr11	VEGFB	1228.91	-0.590938	0.193221	-3.05836	0.00222553	0.0189752
ENSG00000165197.5	chrX	VEGFD	173.21	-1.81634	0.381039	-4.76681	1.87166e-06	5.14411e-05
ENSG00000198732.10	chr14	SMOC1	713.443	3.47014	0.184318	18.8269	4.5445e-79	2.14582e-75
ENSG00000112562.18	chr6	SMOC2	315.871	-1.76154	0.39343	-4.47738	7.55643e-06	0.000174219
ENSG00000054598.9	chr6	FOXC1	269.389	1.71648	0.273888	6.26707	3.67916e-10	2.61631e-08
ENSG00000251493.5	chr5	FOXD1	14.1266	3.46294	1.01679	3.40575	0.000659817	0.00728266
ENSG00000183770.7	chr3	FOXL2	107.247	9.81694	0.986887	9.94737	2.58927e-23	1.13204e-20	Forkhead transcriptional factors
ENSG00000206262.9	chr3	FOXL2NB	298.502	11.8717	0.959312	12.3752	3.55942e-35	3.65367e-32
ENSG00000114861.20	chr3	FOXP1	1196.27	0.450428	0.141103	3.19219	0.00141197	0.013357
ENSG00000128573.25	chr7	FOXP2	637.953	1.62502	0.199645	8.13953	3.96815e-16	8.14644e-14
ENSG00000053254.15	chr14	FOXN3	2962.79	-0.781704	0.159183	-4.91072	9.07421e-07	2.73955e-05
ENSG00000125730.17	chr19	C3	8565.62	0.588474	0.173573	3.39034	0.00069805	0.00764501
ENSG00000159403.18	chr12	C1R	2473.01	0.526034	0.194908	2.69889	0.00695717	0.0449266	complement system
ENSG00000139178.11	chr12	C1RL	575.758	0.743183	0.145516	5.10723	3.26914e-07	1.12345e-05
ENSG00000106804.7	chr9	C5	227.39	0.639909	0.203004	3.1522	0.00162044	0.0148398
ENSG00000105991.9	chr7	HOXA1	4.38197	-2.83527	0.973363	-2.91286	0.0035813	0.0274071
ENSG00000105996.7	chr7	HOXA2	4.72657	-4.76169	1.14924	-4.14333	3.423e-05	0.000630863
ENSG00000105997.22	chr7	HOXA3	42.8775	-5.92515	0.686479	-8.63122	6.07008e-18	1.60792e-15
ENSG00000197576.14	chr7	HOXA4	7.90609	-4.13277	0.954619	-4.32923	1.49629e-05	0.000313812
ENSG00000106004.5	chr7	HOXA5	64.4827	-7.25481	0.874168	-8.29911	1.04896e-16	2.33631e-14
ENSG00000106006.6	chr7	HOXA6	26.681	-8.01755	1.06428	-7.53333	4.94626e-14	7.12051e-12
ENSG00000122592.8	chr7	HOXA7	33.0325	-8.32192	1.04318	-7.97743	1.49412e-15	2.89136e-13	Development of WAT/BAT
ENSG00000078399.18	chr7	HOXA9	21.1876	-5.19758	0.824558	-6.30348	2.91044e-10	2.10775e-08
ENSG00000253293.5	chr7	HOXA10	100.369	-6.66894	0.576674	-11.5645	6.23596e-31	5.45277e-28
ENSG00000005073.5	chr7	HOXA11	3.84872	-3.6846	1.18013	-3.1222	0.00179507	0.0160712
ENSG00000106031.9	chr7	HOXA13	4.84567	-4.79247	1.29824	-3.6915	0.000222934	0.0030108
ENSG00000173917.10	chr17	HOXB2	35.6914	-4.24153	0.46917	-9.04049	1.55972e-19	4.78228e-17
ENSG00000120093.11	chr17	HOXB3	141.088	-5.79684	0.382573	-15.1522	7.32204e-52	1.92073e-48
ENSG00000182742.6	chr17	HOXB4	42.4562	-5.21817	0.565947	-9.22025	2.96421e-20	1.02915e-17
ENSG00000120075.5	chr17	HOXB5	7.83324	-3.40759	0.789603	-4.31558	1.59186e-05	0.000330829
ENSG00000108511.10	chr17	HOXB6	28.9472	-3.70572	0.442148	-8.38117	5.24063e-17	1.18967e-14
ENSG00000260027.5	chr17	HOXB7	78.0959	-4.69452	0.407766	-11.5128	1.13773e-30	9.59306e-28
ENSG00000120068.7	chr17	HOXB8	13.0224	-6.97565	1.07101	-6.51313	7.36024e-11	6.14021e-09
ENSG00000198353.8	chr12	HOXC4	14.7683	-5.6972	1.04844	-5.43398	5.51106e-08	2.31926e-06
ENSG00000172789.3	chr12	HOXC5	2.7026	-4.72026	1.34976	-3.49712	0.000470309	0.00553804
ENSG00000197757.8	chr12	HOXC6	31.7153	-5.80272	0.778414	-7.45455	9.01772e-14	1.25976e-11
ENSG00000037965.6	chr12	HOXC8	37.8615	-7.79299	1.05989	-7.35266	1.94303e-13	2.5205e-11
ENSG00000180806.5	chr12	HOXC9	38.9347	-7.11083	1.03049	-6.90044	5.18405e-12	5.29828e-10
ENSG00000180818.5	chr12	HOXC10	3.88053	-5.22224	1.22019	-4.27987	1.87001e-05	0.000378636
ENSG00000128645.15	chr2	HOXD1	7.6463	-0.226091	0.725594	-0.311594	0.755349	0.888876
ENSG00000128652.11	chr2	HOXD3	68.4015	-0.565115	0.343007	-1.64753	0.0994489	0.283147
ENSG00000170166.6	chr2	HOXD4	44.8569	-1.41055	0.334203	-4.22063	2.43621e-05	0.000473387
ENSG00000175879.9	chr2	HOXD8	104.461	-1.61623	0.314423	-5.14031	2.74288e-07	9.6078e-06
ENSG00000128709.13	chr2	HOXD9	14.3021	-1.09292	0.44337	-2.46503	0.0137	0.0738373
ENSG00000135111.16	chr12	TBX3	267.184	-2.12699	0.421861	-5.04194	4.60847e-07	1.51745e-05
ENSG00000089225.19	chr12	TBX5	70.0106	-7.38043	0.902523	-8.17756	2.89656e-16	6.05176e-14
ENSG00000112837.17	chr6	TBX18	601.626	1.06489	0.269452	3.95205	7.74862e-05	0.00125128
ENSG00000125398.8	chr17	SOX9	149.768	2.52105	0.249588	10.1008	5.47782e-24	2.5358e-21
ENSG00000129194.8	chr17	SOX15	6.34078	2.7815	0.779214	3.56962	0.000357502	0.00443291
ENSG00000196632.10	chrX	WNK3	42.2923	1.2599	0.346338	3.63776	0.000275023	0.0035873
ENSG00000126562.17	chr17	WNK4	21.1731	5.33724	0.879373	6.06937	1.28414e-09	7.81372e-08
ENSG00000155366.16	chr1	RHOC	492.333	-0.518863	0.126757	-4.09336	4.25172e-05	0.000753595
ENSG00000116574.6	chr1	RHOU	566.615	0.947179	0.346227	2.73571	0.00622455	0.0414309
ENSG00000126785.13	chr14	RHOJ	204.303	0.748665	0.248743	3.00979	0.00261431	0.0214757
ENSG00000114993.17	chr2	RTKN	95.1765	0.935611	0.225569	4.14779	3.35698e-05	0.000620149
ENSG00000185483.12	chr1	ROR1	164.999	0.171346	0.209594	0.817513	0.413635	0.658647
ENSG00000169071.15	chr9	ROR2	63.5777	2.44452	0.377243	6.47997	9.17437e-11	7.36727e-09	Other important cellular activities
ENSG00000162337.12	chr11	LRP5	1155.91	-0.762403	0.127643	-5.97294	2.33018e-09	1.35501e-07
ENSG00000070018.9	chr12	LRP6	1254.8	0.278883	0.145265	1.91983	0.0548798	0.1937
ENSG00000156299.13	chr21	TIAM1	267.223	1.53926	0.309795	4.96865	6.74214e-07	2.11388e-05
ENSG00000146426.18	chr6	TIAM2	132.937	1.14009	0.208353	5.4719	4.45234e-08	1.90772e-06
ENSG00000050165.18	chr11	DKK3	256.82	2.14423	0.415603	5.15932	2.47855e-07	8.78619e-06
ENSG00000136869.16	chr9	TLR4	1331.38	-0.674172	0.167982	-4.01336	5.98595e-05	0.00100872
ENSG00000187554.14	chr1	TLR5	154.092	0.800051	0.250179	3.19792	0.00138423	0.013151
ENSG00000144935.15	chr3	TRPC1	278.913	0.665979	0.174347	3.81985	0.000133535	0.00196793
ENSG00000083067.22	chr9	TRPM3	45.6653	2.3253	0.485354	4.79093	1.66007e-06	4.64448e-05
ENSG00000130529.16	chr19	TRPM4	141.475	-0.625129	0.221366	-2.82396	0.0047435	0.0336708
ENSG00000137672.13	chr11	TRPC6	127.778	-1.09822	0.267434	-4.1065	4.01698e-05	0.000719006
ENSG00000187688.15	chr17	TRPV2	117.106	-1.84005	0.346127	-5.31612	1.06005e-07	4.16416e-06
ENSG00000134323.12	chr2	MYCN	7.3428	1.59032	0.557265	2.85379	0.00432009	0.0315114
ENSG00000108984.15	chr17	MAP2K6	679.64	1.12536	0.22472	5.00782	5.50502e-07	1.78039e-05
ENSG00000095015.6	chr5	MAP3K1	848.465	0.624392	0.218039	2.86368	0.00418755	0.0308137
ENSG00000197442.10	chr6	MAP3K5	741.635	-0.983976	0.355577	-2.76727	0.00565282	0.0384825
ENSG00000143674.11	chr1	MAP3K21	13.4951	-1.36783	0.512319	-2.66989	0.00758766	0.048026
ENSG00000141639.12	chr18	MAPK4	27.6038	3.02349	0.907912	3.33016	0.000867973	0.00913597
ENSG00000166484.20	chr17	MAPK7	116.199	0.626643	0.20089	3.11933	0.00181264	0.0161974
ENSG00000101384.12	chr20	JAG1	1698.62	0.636663	0.142868	4.4563	8.33856e-06	0.000189658
ENSG00000148400.12	chr9	NOTCH1	1127.14	-0.764323	0.186069	-4.10773	3.99562e-05	0.000715725
ENSG00000204301.6	chr6	NOTCH4	1066.61	-1.02919	0.221157	-4.65368	3.26056e-06	8.29511e-05
ENSG00000164116.16	chr4	GUCY1A1	679.185	0.927926	0.269374	3.44475	0.000571578	0.0064908
ENSG00000152402.10	chr11	GUCY1A2	862.027	-0.0458498	0.254496	-0.180159	0.857027	0.939423
ENSG00000198911.12	chr22	SREBF2	614.271	0.519141	0.178868	2.90236	0.00370362	0.0280787
ENSG00000072310.17	chr17	SREBF1	1360.67	-0.706654	0.354297	-1.99452	0.0460949	0.171843
ENSG00000186480.13	chr7	INSIG1	579.128	-0.581508	0.215701	-2.6959	0.00701991	0.0452193
ENSG00000167780.12	chr12	SOAT2	10.0554	2.96632	0.766822	3.86833	0.000109583	0.001683
ENSG00000154237.13	chr15	LRRK1	384.865	0.802463	0.218529	3.67211	0.00024056	0.00321961
ENSG00000188906.16	chr12	LRRK2	947.005	0.726823	0.161397	4.50332	6.69e-06	0.000157158
ENSG00000152556.17	chr12	PFKM	296.481	0.550215	0.180118	3.05475	0.00225247	0.0191713
ENSG00000141959.17	chr21	PFKL	1122.04	-0.588331	0.155221	-3.79027	0.000150483	0.00217961
ENSG00000169047.5	chr2	IRS1	573.992	-1.27825	0.2389	-5.35057	8.76759e-08	3.53836e-06
ENSG00000181856.15	chr17	SLC2A4	476.542	-1.72433	0.397335	-4.33973	1.42658e-05	0.000301524
ENSG00000043591.6	chr10	ADRB1	120.113	-2.81681	0.530408	-5.31065	1.09238e-07	4.26281e-06
ENSG00000169252.5	chr5	ADRB2	415.362	-1.14999	0.289427	-3.97334	7.08731e-05	0.00116278
ENSG00000188778.6	chr8	ADRB3	12.5296	-6.1841	1.12214	-5.51098	3.56842e-08	1.57579e-06
ENSG00000167676.4	chr19	PLIN4	72247	-1.72242	0.337365	-5.10551	3.29897e-07	1.13205e-05
ENSG00000113140.11	chr5	SPARC	29116.5	-1.39867	0.276842	-5.05222	4.36693e-07	1.4521e-05
ENSG00000198363.18	chr8	ASPH	11794	-1.39046	0.222286	-6.25527	3.96818e-10	2.78823e-08
ENSG00000135218.19	chr7	CD36	34534.8	-1.26468	0.253303	-4.99277	5.95209e-07	1.89129e-05
ENSG00000168542.14	chr2	COL3A1	17768.4	-1.21228	0.232341	-5.21765	1.81209e-07	6.67422e-06
ENSG00000167588.13	chr12	GPD1	12963.5	-1.11236	0.249835	-4.45239	8.49184e-06	0.000192218
ENSG00000091986.15	chr3	CCDC80	11371.8	-1.08559	0.292631	-3.70976	0.000207457	0.00283934
ENSG00000134871.19	chr13	COL4A2	11232.9	-1.04345	0.239206	-4.36215	1.28789e-05	0.000274917
ENSG00000187498.16	chr13	COL4A1	11782.1	-1.03278	0.275474	-3.74912	0.000177459	0.00249888
ENSG00000022267.19	chrX	FHL1	13927	-0.853297	0.22692	-3.76034	0.000169685	0.00240564
ENSG00000150093.19	chr10	ITGB1	14783.1	-0.667784	0.239185	-2.79191	0.00523976	0.0363092
ENSG00000197746.14	chr10	PSAP	11133.1	-0.65186	0.241103	-2.70366	0.00685814	0.044494
ENSG00000166819.12	chr15	PLIN1	34022	-0.63197	0.13895	-4.54817	5.4114e-06	0.000130139
ENSG00000095637.22	chr10	SORBS1	14154.1	-0.594885	0.218239	-2.72584	0.00641377	0.0423441
ENSG00000009307.16	chr1	CSDE1	11001.2	-0.507686	0.180777	-2.80836	0.00497949	0.034926
ENSG00000167658.16	chr19	EEF2	15454.1	-0.482242	0.14192	-3.39797	0.000678869	0.00747199
ENSG00000152818.18	chr6	UTRN	10482.2	-0.442371	0.142764	-3.09861	0.0019443	0.0170389
ENSG00000229807.12	chrX	XIST	14019.8	0.606903	0.177596	3.41732	0.000632408	0.00704602
ENSG00000207513.1	chr1	RNU1-3	14327.3	1.09651	0.30332	3.61502	0.000300326	0.00384721
ENSG00000206596.1	chr14	RNU1-27P	14190.5	1.14045	0.3051	3.73795	0.000185527	0.00258872
ENSG00000275405.1	KI270713.1	U1	14144.1	1.14152	0.307226	3.71558	0.000202739	0.00278768
ENSG00000206737.1	chr1	RNVU1-18	14124.5	1.14157	0.307656	3.71053	0.000206822	0.00283393
ENSG00000207389.1	chr1	RNU1-4	14118.5	1.14205	0.307757	3.71089	0.000206536	0.0028333
ENSG00000207005.1	chr1	RNU1-2	14118.8	1.14256	0.307727	3.71291	0.00020489	0.00281235
ENSG00000273768.1	chr1	U1	14128.9	1.14287	0.307212	3.72014	0.000199114	0.00274264
ENSG00000206585.1	chr1	RNVU1-7	15054.5	1.14499	0.304657	3.75829	0.000171079	0.00242001
ENSG00000206588.1	chr14	RNU1-28P	21937.3	1.23331	0.306008	4.03032	5.57009e-05	0.000950176
ENSG00000206652.1	chr1	RNU1-1	20720.9	1.2718	0.314866	4.03917	5.36397e-05	0.000917002
ENSG00000196924.17	chrX	FLNA	11529.3	-0.435998	0.172347	-2.52977	0.0114138	0.0648509
ENSG00000148180.19	chr9	GSN	38719.4	0.550109	0.222314	2.47447	0.0133435	0.0724469
ENSG00000115461.5	chr2	IGFBP5	15330.7	0.860476	0.352539	2.4408	0.0146549	0.0774888
ENSG00000075624.16	chr7	ACTB	13577.7	-0.311059	0.13219	-2.35312	0.0186168	0.0914533
ENSG00000105974.12	chr7	CAV1	10809.4	-0.4515	0.194374	-2.32284	0.0201878	0.0967547
ENSG00000210082.2	chrM	MT-RNR2	35459.4	0.665232	0.316525	2.10167	0.0355823	0.144168
ENSG00000087086.15	chr19	FTL	17750.2	-0.60846	0.289893	-2.09891	0.0358247	0.144802
ENSG00000276168.1	chr14	RN7SL1	567750	-0.533838	0.271386	-1.96708	0.049174	0.18016
ENSG00000123384.14	chr12	LRP1	28933.5	0.338	0.178773	1.89066	0.0586695	0.202238
ENSG00000164692.17	chr7	COL1A2	11997.5	-0.609833	0.326873	-1.86566	0.0620894	0.20944
ENSG00000166147.13	chr15	FBN1	12682.4	-0.48887	0.266275	-1.83596	0.0663641	0.218978
ENSG00000137076.21	chr9	TLN1	10358.4	-0.264093	0.146379	-1.80417	0.0712048	0.229373
ENSG00000135821.18	chr1	GLUL	16656	-0.787558	0.448263	-1.75691	0.0789327	0.243967
ENSG00000263740.2	chr3	RN7SL4P	174619	0.301639	0.188293	1.60197	0.109163	0.300236
ENSG00000100234.11	chr22	TIMP3	16832.4	0.246648	0.155792	1.58319	0.113378	0.307246
ENSG00000245532.9	chr11	NEAT1	50920.8	-0.27263	0.176043	-1.54866	0.121464	0.320694
ENSG00000115306.16	chr2	SPTBN1	41587.2	-0.304279	0.199802	-1.5229	0.127784	0.330365
ENSG00000265972.6	chr1	TXNIP	24612.3	-0.452869	0.303543	-1.49194	0.135714	0.343526
ENSG00000251562.8	chr11	MALAT1	182216	0.298807	0.203351	1.46942	0.14172	0.352641
ENSG00000198886.2	chrM	MT-ND4	11392.6	0.915595	0.63042	1.45236	0.146402	0.358911
ENSG00000167996.16	chr11	FTH1	12451.7	0.397354	0.281741	1.41035	0.158436	0.376082
ENSG00000281383.1	chr21	FP671120.7	21553.6	1.53477	1.14913	1.33559	0.181683	0.409837
ENSG00000142798.20	chr1	HSPG2	11309.9	-0.23455	0.175751	-1.33456	0.182021	0.410169
ENSG00000175899.14	chr12	A2M	10582.2	-0.324961	0.248886	-1.30566	0.191668	0.423062
ENSG00000281181.1	chr21	FP236383.5	32410.1	1.49384	1.17341	1.27308	0.20299	0.437551
ENSG00000280800.1	chr21	FP671120.6	26913.6	1.46075	1.17024	1.24824	0.211943	0.448752
ENSG00000151914.20	chr6	DST	12421.6	-0.152919	0.124875	-1.22458	0.220733	0.460308
ENSG00000280614.1	chr21	FP236383.4	20736.1	1.41651	1.16313	1.21784	0.223283	0.463918
ENSG00000150991.15	chr12	UBC	39951.6	-0.297802	0.256925	-1.1591	0.246415	0.492049
ENSG00000127603.27	chr1	MACF1	11541.7	-0.11373	0.109731	-1.03645	0.299993	0.552116
ENSG00000166710.20	chr15	B2M	11699.2	-0.127729	0.129027	-0.989935	0.322206	0.573834
ENSG00000265735.2	chr9	RN7SL5P	148633	-0.162621	0.187824	-0.865816	0.386591	0.634527
ENSG00000198712.1	chrM	MT-CO2	15223.5	0.3117	0.365464	0.852888	0.393722	0.64168
ENSG00000264940.4	chr17	SNORD3C	11913.8	-0.462755	0.589564	-0.784909	0.432507	0.674799
ENSG00000119927.14	chr10	GPAM	23630.7	-0.304519	0.430267	-0.707745	0.479103	0.710946
ENSG00000263934.4	chr17	SNORD3A	21089	-0.473753	0.676299	-0.700508	0.48361	0.714293
ENSG00000198804.2	chrM	MT-CO1	61464.6	0.241347	0.388195	0.621715	0.534129	0.751192
ENSG00000079308.19	chr2	TNS1	26461.8	0.0968622	0.208289	0.465036	0.641905	0.821262
ENSG00000162733.19	chr1	DDR2	11177.4	-0.0890821	0.191835	-0.464369	0.642384	0.821651
ENSG00000278771.1	chr14	RN7SL3	19928.8	-0.216956	0.472704	-0.458967	0.646258	0.823839
ENSG00000196205.8	chr9	EEF1A1P5	14494.3	-0.0761801	0.167846	-0.453868	0.649924	0.825999
ENSG00000198938.2	chrM	MT-CO3	35866.1	-0.157796	0.364354	-0.433084	0.664954	0.834826
ENSG00000124942.14	chr11	AHNAK	152631	0.0623431	0.175182	0.355877	0.721933	0.869777
ENSG00000108654.15	chr17	DDX5	10783.3	-0.0816845	0.234582	-0.348213	0.72768	0.873224
ENSG00000237973.1	chr1	MTCO1P12	11635.3	0.100847	0.364927	0.276348	0.782281	0.903874
ENSG00000026025.16	chr10	VIM	30489.9	-0.0375212	0.146254	-0.256549	0.797527	0.910689
ENSG00000134352.20	chr5	IL6ST	12639.2	0.0505676	0.204625	0.247123	0.804813	0.915438
ENSG00000011465.17	chr12	DCN	16551.5	-0.0662116	0.29016	-0.22819	0.819498	0.922902
ENSG00000156508.18	chr6	EEF1A1	62098.3	-0.0391509	0.174821	-0.223948	0.822797	0.924293
ENSG00000196616.14	chr4	ADH1B	43218.6	-0.0502733	0.283573	-0.177285	0.859284	0.939902
ENSG00000076555.15	chr12	ACACB	16851.2	0.0460561	0.35238	0.1307	0.896013	0.956495
ENSG00000170345.10	chr14	FOS	13105.3	-0.0760915	0.724731	-0.104993	0.916382	0.965755
ENSG00000133112.16	chr13	TPT1	15236	0.0163071	0.179924	0.0906335	0.927784	0.970919
ENSG00000163430.12	chr3	FSTL1	11016.6	-0.021308	0.258469	-0.0824393	0.934297	0.97334
ENSG00000262074.6	chr17	SNORD3B-2	14076.9	-1.15805	0.981021	-1.18046	NA	NA
ENSG00000135046.14	chr9	ANXA1	9964.25	-0.81162	0.421021	-1.92774	0.0538873	0.191341
ENSG00000177469.13	chr17	CAVIN1	9906	-0.147203	0.170138	-0.865202	0.386928	0.63477
ENSG00000260032.2	chr20	NORAD	9593.78	0.25961	0.115401	2.24963	0.0244724	0.110769
ENSG00000004799.8	chr7	PDK4	9556.98	0.696013	0.489793	1.42104	0.155306	0.372026
ENSG00000112769.20	chr6	LAMA4	9543.31	-0.144609	0.168884	-0.856262	0.391853	0.639916
ENSG00000110799.13	chr12	VWF	9364.21	-0.647201	0.213753	-3.02779	0.00246346	0.0205367
ENSG00000198727.2	chrM	MT-CYB	9358.52	0.600595	0.420524	1.42821	0.153233	0.368889
ENSG00000163359.15	chr2	COL6A3	9191.05	-0.801917	0.262834	-3.05104	0.00228051	0.0193324
ENSG00000182718.16	chr15	ANXA2	9128.57	-0.69116	0.197611	-3.49759	0.000469486	0.00553375
ENSG00000197102.12	chr14	DYNC1H1	8937.49	-0.190101	0.111732	-1.7014	0.0888671	0.263874
ENSG00000250722.6	chr5	SELENOP	8936.62	-0.282624	0.209603	-1.34838	0.177537	0.404442
ENSG00000100345.21	chr22	MYH9	8865.76	-0.172598	0.159284	-1.08359	0.278548	0.529446
ENSG00000100350.14	chr22	FOXRED2	131.091	0.602943	0.157578	3.82631	0.000130081	0.0019315
ENSG00000100201.21	chr22	DDX17	8695.42	0.296899	0.113375	2.61873	0.00882572	0.0536197
ENSG00000174804.4	chr11	FZD4	8600.01	-0.338661	0.267605	-1.26553	0.205682	0.441249
ENSG00000071967.12	chr2	CYBRD1	8434.2	0.401227	0.203658	1.9701	0.0488268	0.179221
ENSG00000162599.17	chr1	NFIA	8196.2	-0.0717371	0.0942851	-0.760854	0.446745	0.685947
ENSG00000134250.20	chr1	NOTCH2	8193.26	0.221192	0.120677	1.83293	0.0668134	0.219816
ENSG00000134531.10	chr12	EMP1	7975.24	-0.474982	0.260624	-1.82248	0.0683821	0.223296
ENSG00000233476.3	chr7	EEF1A1P6	7887.03	-0.0845371	0.168084	-0.502947	0.615002	0.805555
ENSG00000215301.10	chrX	DDX3X	7770.33	-0.000476634	0.313135	-0.00152214	0.998786	0.999439
ENSG00000152583.12	chr4	SPARCL1	7610.56	0.475868	0.268011	1.77556	0.0758059	0.238031
ENSG00000076706.17	chr11	MCAM	7582.99	-1.28692	0.154409	-8.33452	7.78116e-17	1.74958e-14
ENSG00000142173.15	chr21	COL6A2	7582.3	-0.440299	0.215587	-2.04233	0.0411192	0.158806
ENSG00000131016.17	chr6	AKAP12	7507.7	0.301469	0.111537	2.70286	0.00687458	0.0445395
ENSG00000168477.19	chr6	TNXB	7446.89	-0.351668	0.31259	-1.12501	0.260583	0.508334
ENSG00000054654.16	chr14	SYNE2	7326.66	0.263974	0.205821	1.28254	0.199654	0.433397
ENSG00000198840.2	chrM	MT-ND3	7283.71	0.202469	0.304128	0.665738	0.505579	0.731161
ENSG00000131018.24	chr6	SYNE1	7253.16	-0.0559145	0.151109	-0.370027	0.711362	0.863118
ENSG00000147526.20	chr8	TACC1	7251.7	-0.0251654	0.217468	-0.11572	0.907875	0.961166
ENSG00000201428.1	chr12	RN7SKP71	7246.99	0.405011	0.1141	3.54963	0.00038577	0.0047141
ENSG00000174444.15	chr15	RPL4	7197.1	-0.151216	0.13471	-1.12254	0.261635	0.509331
ENSG00000200488.1	chr2	RN7SKP203	7193.66	0.366917	0.115834	3.16762	0.00153694	0.0142688
ENSG00000198786.2	chrM	MT-ND5	7180.88	1.51464	0.677735	2.23486	0.0254267	0.114007
ENSG00000005249.13	chr7	PRKAR2B	7171.84	-0.298022	0.358569	-0.831144	0.405892	0.652475
ENSG00000205542.11	chrX	TMSB4X	7091.15	-0.525285	0.241877	-2.17171	0.0298779	0.127418
ENSG00000101938.15	chrX	CHRDL1	7051.8	-0.57299	0.18407	-3.11289	0.00185266	0.0164743
ENSG00000143384.13	chr1	MCL1	7032.57	-0.185414	0.476235	-0.389332	0.69703	0.854334
ENSG00000170525.21	chr10	PFKFB3	6999.9	-1.22397	0.451294	-2.71214	0.006685	0.0436346
ENSG00000135862.6	chr1	LAMC1	6942.24	-0.58226	0.14075	-4.13683	3.52134e-05	0.00064446
ENSG00000131471.7	chr17	AOC3	6931.55	-0.201745	0.165103	-1.22193	0.221734	0.461829
ENSG00000177606.7	chr1	JUN	6911.77	0.444871	0.67856	0.655611	0.512075	0.735924
ENSG00000197694.16	chr9	SPTAN1	6884.64	0.100622	0.156805	0.641703	0.521066	0.742372
ENSG00000165124.18	chr9	SVEP1	6778.2	0.344561	0.243444	1.41536	0.156963	0.374204
ENSG00000204592.9	chr6	HLA-E	6755.68	-0.0263383	0.13687	-0.192433	0.847403	0.935011
ENSG00000125740.14	chr19	FOSB	6736.22	0.536136	0.949335	0.564749	0.572244	0.778591
ENSG00000153187.20	chr1	HNRNPU	6682.66	0.129136	0.13272	0.972995	0.330556	0.581094
ENSG00000005810.18	chr13	MYCBP2	6649.75	-0.141624	0.143907	-0.984133	0.32505	0.576431
ENSG00000145012.13	chr3	LPP	6645.36	-0.037526	0.144946	-0.258897	0.795715	0.909911
ENSG00000157654.18	chr9	PALM2-AKAP2	6477.94	-0.497914	0.206785	-2.40788	0.0160454	0.0824948
ENSG00000197766.8	chr19	CFD	6396.27	-0.176129	0.313026	-0.562664	0.573664	0.779412
ENSG00000063046.17	chr12	EIF4B	6348.93	-0.0791859	0.167463	-0.472857	0.636315	0.817877
ENSG00000198899.2	chrM	MT-ATP6	6339.81	0.700933	0.455664	1.53827	0.123983	0.324436
ENSG00000116016.14	chr2	EPAS1	6217.08	-0.413981	0.198957	-2.08076	0.0374559	0.149098
ENSG00000123243.15	chr10	ITIH5	6104.67	-1.50013	0.239897	-6.25322	4.02085e-10	2.81185e-08
ENSG00000110321.17	chr11	EIF4G2	6072.41	-0.0318962	0.138419	-0.230433	0.817755	0.92203
ENSG00000115310.18	chr2	RTN4	6027.67	-0.339819	0.213157	-1.59422	0.110886	0.302999
ENSG00000120129.6	chr5	DUSP1	5987.89	0.155989	0.475266	0.328214	0.74275	0.881501
ENSG00000115677.17	chr2	HDLBP	5954.73	-0.436518	0.130203	-3.35259	0.000800579	0.00852346
ENSG00000003402.20	chr2	CFLAR	5948.62	0.0422895	0.1764	0.239737	0.810534	0.9177
ENSG00000138758.11	chr4	SEPTIN11	5926.82	-0.470946	0.181739	-2.59133	0.00956056	0.0570276
ENSG00000142541.17	chr19	RPL13A	5917.29	0.0826555	0.175138	0.471945	0.636966	0.818315
ENSG00000105426.16	chr19	PTPRS	5884.11	0.460324	0.181645	2.53419	0.0112707	0.0642416
ENSG00000058668.14	chr1	ATP2B4	5847.66	-0.148505	0.15675	-0.9474	0.343435	0.593179
ENSG00000152270.9	chr11	PDE3B	5812.69	-0.693386	0.331536	-2.09143	0.0364893	0.146627
ENSG00000099250.18	chr10	NRP1	5768.86	0.375418	0.104345	3.59785	0.000320863	0.00407053
ENSG00000221963.6	chr22	APOL6	5765.47	-0.369054	0.205167	-1.7988	0.0720504	0.23105
ENSG00000244734.4	chr11	HBB	5751.48	2.66344	1.03599	2.5709	NA	NA
ENSG00000198888.2	chrM	MT-ND1	5705.2	1.14553	0.633302	1.80883	0.0704779	0.227833
ENSG00000110422.12	chr11	HIPK3	5649.88	0.172711	0.235907	0.732115	0.464098	0.699869
ENSG00000121691.7	chr11	CAT	5624.98	-0.566857	0.22631	-2.50478	0.0122528	0.0682736
ENSG00000100316.16	chr22	RPL3	5619.56	0.183293	0.1686	1.08715	0.276972	0.527513
ENSG00000136156.15	chr13	ITM2B	5608.33	-0.193326	0.165915	-1.16521	0.243933	0.488757
ENSG00000111275.13	chr12	ALDH2	5602.56	-0.459725	0.192902	-2.3832	0.0171628	0.0862672
ENSG00000148175.13	chr9	STOM	5583.27	0.718814	0.289343	2.48429	0.0129809	0.0712361
ENSG00000111897.7	chr6	SERINC1	5549.48	-0.403259	0.167286	-2.4106	0.0159263	0.082143
ENSG00000229117.9	chr12	RPL41	5549.32	0.141239	0.224375	0.629479	0.529036	0.748281
ENSG00000135535.17	chr6	CD164	5512.07	-0.655108	0.193363	-3.38797	0.000704125	0.00769615
ENSG00000198763.3	chrM	MT-ND2	5482.96	1.05221	0.590585	1.78164	0.0748085	0.236209
ENSG00000159140.20	chr21	SON	5442.3	0.330193	0.111659	2.95715	0.003105	0.0244248
ENSG00000008988.9	chr8	RPS20	5424.98	-0.244871	0.147766	-1.65716	0.0974873	0.279284
ENSG00000127022.15	chr5	CANX	5424.89	-0.358887	0.140633	-2.55194	0.0107124	0.0619704
ENSG00000184009.12	chr17	ACTG1	5384.91	-0.115237	0.170758	-0.674857	0.499767	0.726808
ENSG00000189221.9	chrX	MAOA	5378.45	0.290839	0.303056	0.95969	0.337211	0.587825
ENSG00000113594.10	chr5	LIFR	5352.25	0.805805	0.31329	2.57207	0.0101091	0.0594731
ENSG00000164111.15	chr4	ANXA5	5344.07	-0.787554	0.196226	-4.0135	5.98244e-05	0.00100872
ENSG00000198034.11	chrX	RPS4X	5339.22	0.404016	0.145305	2.78047	0.00542806	0.0373509
ENSG00000164924.18	chr8	YWHAZ	5325.91	-0.119529	0.203261	-0.588053	0.556497	0.766361
ENSG00000142156.14	chr21	COL6A1	5317.07	-0.185473	0.191395	-0.969058	0.332516	0.58288
ENSG00000141367.12	chr17	CLTC	5316.37	-0.334856	0.132483	-2.52755	0.0114862	0.0651711
ENSG00000060237.17	chr12	WNK1	5292.13	-0.13541	0.154911	-0.874114	0.382056	0.630042
ENSG00000103994.17	chr15	ZNF106	5291.24	-0.601866	0.135653	-4.43681	9.13015e-06	0.00020451
ENSG00000107372.13	chr9	ZFAND5	5256.28	0.602757	0.648223	0.92986	0.352443	0.601304
ENSG00000062282.15	chr11	DGAT2	5255.06	-3.70949	0.59747	-6.20867	5.34363e-10	3.57387e-08
ENSG00000145675.15	chr5	PIK3R1	5226.16	0.422632	0.212442	1.9894	0.0466567	0.173277
ENSG00000137154.13	chr9	RPS6	5225.85	0.239857	0.164738	1.45599	0.145396	0.357419
ENSG00000198408.14	chr10	OGA	5196.51	-0.408618	0.163334	-2.50173	0.0123587	0.0687664
ENSG00000176438.12	chr14	SYNE3	5162.15	-0.0693992	0.137075	-0.506287	0.612655	0.804057
ENSG00000197879.17	chr17	MYO1C	5161.48	-0.654022	0.153637	-4.25693	2.07252e-05	0.00041326
ENSG00000143878.10	chr2	RHOB	5137.05	-0.000935507	0.43088	-0.00217115	0.998268	0.999218
ENSG00000089157.16	chr12	RPLP0	5129.9	0.0531772	0.189971	0.279923	0.779536	0.902876
ENSG00000080824.18	chr14	HSP90AA1	5109.07	0.297711	0.194746	1.52872	0.126334	0.328086
ENSG00000142949.17	chr1	PTPRF	5099.22	-0.403156	0.158405	-2.54509	0.0109249	0.062909
ENSG00000187288.10	chr3	CIDEC	5071.07	-1.05614	0.258094	-4.09207	4.27543e-05	0.000755641
ENSG00000123689.6	chr1	G0S2	5057.25	-0.75385	0.276992	-2.72156	0.00649742	0.0427887
ENSG00000092841.18	chr12	MYL6	4998.77	-0.697429	0.121699	-5.73077	9.99763e-09	5.00072e-07
ENSG00000234745.11	chr6	HLA-B	4991.59	-0.180883	0.181619	-0.995946	0.319276	0.570831
ENSG00000109971.14	chr11	HSPA8	4976.86	0.0968119	0.184034	0.526054	0.598851	0.795491
ENSG00000147604.14	chr8	RPL7	4974.32	-0.0457375	0.176946	-0.258483	0.796034	0.910119
ENSG00000163520.14	chr3	FBLN2	4972.51	-0.755573	0.284048	-2.66002	0.0078137	0.0491013
ENSG00000087460.25	chr20	GNAS	4952.04	-0.201747	0.0788867	-2.55743	0.0105448	0.0613386
ENSG00000086758.16	chrX	HUWE1	4942.29	0.175074	0.0859023	2.03806	0.0415441	0.15982
ENSG00000177119.16	chr12	ANO6	4939.9	-0.259398	0.143935	-1.80219	0.0715161	0.229811
ENSG00000115414.19	chr2	FN1	4927.64	-0.414302	0.28915	-1.43283	0.151908	0.367157
ENSG00000171862.11	chr10	PTEN	4918.15	-0.255113	0.283211	-0.900787	0.367702	0.616903
ENSG00000173821.19	chr17	RNF213	4908.64	-0.167732	0.140782	-1.19142	0.233487	0.476293
ENSG00000113441.16	chr5	LNPEP	4901.46	-0.65736	0.108208	-6.07496	1.24018e-09	7.56577e-08
ENSG00000138688.15	chr4	KIAA1109	4898.19	-0.043875	0.105274	-0.416771	0.676846	0.842508
ENSG00000168385.18	chr2	SEPTIN2	4888.47	-0.220807	0.106037	-2.08235	0.0373101	0.148842
ENSG00000198668.12	chr14	CALM1	4880.12	-0.660017	0.139375	-4.73554	2.18473e-06	5.85333e-05
ENSG00000163682.16	chr4	RPL9	4849.83	0.0926724	0.174925	0.529782	0.596263	0.793867
ENSG00000129003.18	chr15	VPS13C	4828.42	0.0683784	0.0885593	0.77212	0.440043	0.680665
ENSG00000182326.15	chr12	C1S	4821.87	0.470781	0.173947	2.70646	0.00680046	0.0442049
ENSG00000069702.11	chr1	TGFBR3	4811.5	0.410084	0.189062	2.16904	0.0300795	0.12807
ENSG00000167978.17	chr16	SRRM2	4787.21	0.869751	0.205611	4.23008	2.33612e-05	0.000457704
ENSG00000019144.19	chr11	PHLDB1	4783.54	-0.534142	0.198144	-2.69573	0.00702356	0.0452193
ENSG00000165029.16	chr9	ABCA1	4781.74	-0.577792	0.213768	-2.70289	0.00687394	0.0445395
ENSG00000170145.5	chr11	SIK2	4780.46	-0.127084	0.188867	-0.672876	0.501026	0.727922
ENSG00000115524.16	chr2	SF3B1	4773.58	0.0286201	0.0926146	0.309023	0.757304	0.890171
ENSG00000197043.14	chr5	ANXA6	4768.82	-0.757694	0.149168	-5.07946	3.78503e-07	1.28024e-05
ENSG00000163660.11	chr3	CCNL1	4766.11	0.343937	0.61849	0.556091	0.578148	0.782655
ENSG00000104763.19	chr8	ASAH1	4750.89	-1.7112	0.303008	-5.64738	1.62916e-08	7.67464e-07
ENSG00000141338.14	chr17	ABCA8	4734.81	0.531025	0.175655	3.02312	0.00250186	0.0207834
ENSG00000145425.10	chr4	RPS3A	4703.58	0.15747	0.203645	0.773259	0.439369	0.680047
ENSG00000173230.15	chr3	GOLGB1	4697.55	0.116319	0.152115	0.764679	0.444463	0.684141
ENSG00000069275.13	chr1	NUCKS1	4693.17	0.237928	0.118528	2.00737	0.0447107	0.168166
ENSG00000109906.14	chr11	ZBTB16	4677.57	0.643261	0.609151	1.056	0.29097	0.542401
ENSG00000135677.11	chr12	GNS	4667.5	-1.14306	0.208467	-5.48316	4.178e-08	1.80988e-06
ENSG00000147403.16	chrX	RPL10	4650.98	0.00753048	0.194287	0.0387596	0.969082	0.98782
ENSG00000042445.14	chr2	RETSAT	4618.2	-0.576879	0.279204	-2.06616	0.0388136	0.152827
ENSG00000163513.18	chr3	TGFBR2	4608.18	-0.167603	0.154597	-1.08413	0.278308	0.52916
ENSG00000079819.19	chr6	EPB41L2	4606.36	0.116572	0.166933	0.698314	0.484981	0.715441
ENSG00000151632.17	chr10	AKR1C2	4595.36	-0.82588	0.233699	-3.53394	0.000409412	0.00493405
ENSG00000139644.13	chr12	TMBIM6	4578.32	-0.378965	0.157298	-2.40921	0.0159872	0.0823927
ENSG00000182670.13	chr21	TTC3	4577.62	-0.448875	0.102553	-4.37701	1.20316e-05	0.000258701
ENSG00000169045.17	chr5	HNRNPH1	4577.48	0.289746	0.16457	1.76063	0.0783014	0.242631
ENSG00000166250.12	chr11	CLMP	4548.56	-0.643334	0.25261	-2.54674	0.0108734	0.0626803
ENSG00000180354.16	chr7	MTURN	4544.26	-0.490856	0.265034	-1.85205	0.0640188	0.213915
ENSG00000170027.7	chr7	YWHAG	4543.38	-0.546014	0.22633	-2.41247	0.015845	0.0819104
ENSG00000148730.7	chr10	EIF4EBP2	4537.45	-0.257957	0.148147	-1.74122	0.0816448	0.249307
ENSG00000174748.21	chr3	RPL15	4525.73	0.0524467	0.126131	0.415812	0.677547	0.843149
ENSG00000094963.14	chr1	FMO2	4521.21	1.38043	0.29515	4.67703	2.9106e-06	7.5182e-05
ENSG00000169554.21	chr2	ZEB2	4516.38	-0.0717553	0.14678	-0.488861	0.62494	0.811185
ENSG00000211459.2	chrM	MT-RNR1	4505.68	0.539173	0.371442	1.45157	0.146622	0.359124
ENSG00000019582.15	chr5	CD74	4505.44	-0.492969	0.230375	-2.13986	0.0323664	0.135041
ENSG00000147862.17	chr9	NFIB	4504.06	0.17054	0.137925	1.23647	0.216283	0.454615
ENSG00000096384.20	chr6	HSP90AB1	4503.69	-0.0857518	0.121474	-0.705927	0.480234	0.711707
ENSG00000152601.17	chr3	MBNL1	4497.22	-0.0897797	0.172508	-0.520439	0.602758	0.798346
ENSG00000000971.15	chr1	CFH	4489.14	1.18019	0.286677	4.1168	3.84165e-05	0.000693937
ENSG00000153113.23	chr5	CAST	4473.37	0.00376995	0.154136	0.0244586	0.980487	0.992324
ENSG00000122378.14	chr10	PRXL2A	4446.02	-0.891526	0.286714	-3.10946	0.0018743	0.0166043
ENSG00000108298.11	chr17	RPL19	4426.5	0.0898644	0.162157	0.55418	0.579455	0.783488
ENSG00000154262.13	chr17	ABCA6	4406.38	0.53588	0.191747	2.79472	0.00519441	0.0360584
ENSG00000012660.14	chr6	ELOVL5	4406.38	-1.40389	0.258663	-5.42749	5.7153e-08	2.38412e-06
ENSG00000083857.14	chr4	FAT1	4375.5	-1.37518	0.141232	-9.73703	2.0959e-22	8.53139e-20
ENSG00000187134.14	chr10	AKR1C1	4351.44	-0.270769	0.228321	-1.18591	0.235656	0.478632
ENSG00000160789.20	chr1	LMNA	4334.25	-0.565799	0.271203	-2.08626	0.0369554	0.147903
ENSG00000140575.13	chr15	IQGAP1	4328.85	-0.176207	0.123107	-1.43133	0.152334	0.367661
ENSG00000104765.16	chr8	BNIP3L	4311.27	-0.0794715	0.234535	-0.338847	0.734725	0.876604
ENSG00000261371.6	chr17	PECAM1	4304.58	-0.157594	0.264684	-0.595406	0.551572	0.763293
ENSG00000120885.22	chr8	CLU	4303.41	-0.345825	0.252549	-1.36934	0.170893	0.394737
ENSG00000161533.12	chr17	ACOX1	4288.9	-0.744717	0.280442	-2.65551	0.0079188	0.0494982
ENSG00000169764.15	chr2	UGP2	4288.2	-1.12657	0.226824	-4.96673	6.80911e-07	2.13204e-05
ENSG00000137497.17	chr11	NUMA1	4276.7	0.153089	0.0706042	2.16827	0.0301385	0.128182
ENSG00000139641.12	chr12	ESYT1	4275.31	-0.502922	0.18943	-2.65492	0.00793278	0.0495332
ENSG00000084234.17	chr11	APLP2	4254.21	-0.0289639	0.131699	-0.219925	0.82593	0.925768
ENSG00000112531.17	chr6	QKI	4250.92	-0.291547	0.154468	-1.88742	0.0591034	0.203288
ENSG00000105971.15	chr7	CAV2	4249.79	-0.498416	0.23124	-2.15541	0.0311299	0.131311
ENSG00000050405.13	chr12	LIMA1	4247.25	0.0516618	0.159668	0.323558	0.746272	0.88422
ENSG00000080200.10	chr3	CRYBG3	4244.42	0.0970236	0.140757	0.689299	0.490635	0.720182
ENSG00000198947.15	chrX	DMD	4239.52	-0.524119	0.194913	-2.68898	0.00716698	0.0459832
ENSG00000008394.13	chr12	MGST1	4224.89	-0.364416	0.249895	-1.45828	0.144764	0.35674
ENSG00000047849.21	chr3	MAP4	4217.93	-0.201166	0.178354	-1.12791	0.25936	0.507016
ENSG00000150938.10	chr2	CRIM1	4214.9	-0.706292	0.16765	-4.21289	2.5212e-05	0.000486299
ENSG00000115760.14	chr2	BIRC6	4205.46	-0.0696229	0.0737633	-0.943869	0.345237	0.595072
ENSG00000099204.20	chr10	ABLIM1	4172.26	0.260593	0.16622	1.56777	0.116936	0.313258
ENSG00000067560.12	chr3	RHOA	4170.98	-0.1663	0.146707	-1.13355	0.256982	0.503987
ENSG00000136068.14	chr3	FLNB	4147.95	0.521609	0.148065	3.52283	0.000426973	0.00511491
ENSG00000132386.11	chr17	SERPINF1	4145.65	-0.36229	0.151852	-2.38581	0.0170415	0.0857304
ENSG00000096060.14	chr6	FKBP5	4145.28	1.92393	0.872971	2.20388	0.0275324	0.120351
ENSG00000172037.14	chr3	LAMB2	4140.99	-0.409725	0.179565	-2.28177	0.0225031	0.104602
ENSG00000230590.11	chrX	FTX	4137.64	0.275116	0.15068	1.82582	0.0678767	0.222179
ENSG00000109686.18	chr4	SH3D19	4133.93	-0.146726	0.170937	-0.858367	0.39069	0.638666
ENSG00000142534.7	chr19	RPS11	4121.07	0.0463983	0.143911	0.32241	0.747142	0.884703
ENSG00000077942.19	chr22	FBLN1	4120.36	1.56534	0.233591	6.70119	2.06736e-11	1.90658e-09
ENSG00000118596.12	chr12	SLC16A7	4119.54	-0.56824	0.291158	-1.95166	0.050979	0.184454
ENSG00000162434.13	chr1	JAK1	4119	-0.242007	0.144392	-1.67604	0.0937311	0.27276
ENSG00000073921.18	chr11	PICALM	4097.59	-0.3014	0.128586	-2.34395	0.0190807	0.0929821
ENSG00000108821.13	chr17	COL1A1	4089.79	-1.03004	0.363712	-2.83202	0.00462551	0.0330814
ENSG00000122786.20	chr7	CALD1	4083.9	0.211393	0.167398	1.26281	0.206656	0.442391
ENSG00000124486.13	chrX	USP9X	4075.57	-0.527545	0.154795	-3.40801	0.000654376	0.00723953
ENSG00000142676.14	chr1	RPL11	4068.03	0.0950702	0.151793	0.626314	0.531109	0.749609
ENSG00000127481.15	chr1	UBR4	4063.53	-0.0112909	0.104896	-0.10764	0.914282	0.964533
ENSG00000067082.15	chr10	KLF6	4057.92	-0.864388	0.325042	-2.65931	0.00782998	0.0491401
ENSG00000103657.14	chr15	HERC1	4057.66	-0.296908	0.101468	-2.92612	0.00343221	0.0264894
ENSG00000231500.7	chr6	RPS18	4050.04	-0.0461723	0.228999	-0.201627	0.840209	0.931541
ENSG00000125691.13	chr17	RPL23	4043.28	-0.0311932	0.155977	-0.199986	0.841492	0.931969
ENSG00000070756.16	chr8	PABPC1	4041.87	0.279029	0.129501	2.15464	0.0311897	0.131453
ENSG00000171914.16	chr15	TLN2	4039.51	-0.30576	0.214167	-1.42767	0.153387	0.369134
ENSG00000181722.16	chr3	ZBTB20	4037.6	0.068877	0.108329	0.635811	0.5249	0.745288
ENSG00000197702.14	chr11	PARVA	4037.25	0.257303	0.195583	1.31557	0.188318	0.418623
ENSG00000113389.16	chr5	NPR3	4031.32	1.43434	0.633699	2.26343	0.0236089	0.107999
ENSG00000092148.13	chr14	HECTD1	4027.84	-0.105219	0.0998383	-1.0539	0.29193	0.543507
ENSG00000116005.12	chr2	PCYOX1	4022.91	-0.982415	0.181333	-5.41773	6.03602e-08	2.50447e-06
ENSG00000148303.17	chr9	RPL7A	4022.83	0.0693414	0.150712	0.460091	0.645451	0.823587
ENSG00000122566.21	chr7	HNRNPA2B1	3997.19	0.313333	0.193676	1.61782	0.105701	0.294385
ENSG00000179295.17	chr12	PTPN11	3993.89	-0.69484	0.224093	-3.10067	0.00193082	0.016946
ENSG00000035862.12	chr17	TIMP2	3993.27	0.102957	0.190587	0.540211	0.589052	0.789311
ENSG00000131051.24	chr20	RBM39	3990.36	0.363828	0.235516	1.54481	0.122392	0.321914
ENSG00000114857.18	chr3	NKTR	3950.53	0.318773	0.140494	2.26895	0.0232716	0.106974
ENSG00000055609.18	chr7	KMT2C	3940.08	0.179693	0.101388	1.77233	0.0763395	0.238918
ENSG00000236333.4	chr12	TRHDE-AS1	3939.65	-0.733015	0.363864	-2.01453	0.043954	0.166247
ENSG00000196628.18	chr18	TCF4	3928.82	-0.526059	0.136918	-3.84215	0.000121961	0.00183283
ENSG00000153201.16	chr2	RANBP2	3921.08	0.159693	0.168865	0.945682	0.344311	0.594126
ENSG00000184743.13	chr11	ATL3	3908.91	-0.496151	0.171336	-2.89578	0.00378222	0.028474
ENSG00000178695.6	chr13	KCTD12	3902.51	0.151274	0.190668	0.793391	0.42755	0.671012
ENSG00000148671.14	chr10	ADIRF	3888.29	-1.4492	0.288413	-5.02472	5.04177e-07	1.64408e-05
ENSG00000110651.11	chr11	CD81	3888.11	-0.677528	0.156013	-4.34277	1.40696e-05	0.00029791
ENSG00000100097.12	chr22	LGALS1	3884.3	-0.706505	0.242544	-2.91289	0.00358102	0.0274071
ENSG00000115464.15	chr2	USP34	3879.68	-0.0190266	0.124744	-0.152525	0.878773	0.949257
ENSG00000130600.19	chr11	H19	3866.02	0.0368766	0.262087	0.140704	0.888104	0.952926
ENSG00000204628.12	chr5	RACK1	3864.49	-0.115552	0.146482	-0.788848	0.430201	0.672976
ENSG00000122406.14	chr1	RPL5	3854.19	0.0897578	0.162151	0.553544	0.579891	0.783653
ENSG00000204291.11	chr9	COL15A1	3853.39	-0.497615	0.183661	-2.70942	0.00674019	0.0438753
ENSG00000144674.16	chr3	GOLGA4	3851.36	-0.377361	0.143807	-2.62409	0.00868817	0.053016
ENSG00000206503.13	chr6	HLA-A	3839.27	-0.136433	0.181876	-0.750146	0.453167	0.691138
ENSG00000082641.16	chr17	NFE2L1	3838.33	0.776775	0.205772	3.77493	0.000160055	0.00229431
ENSG00000160551.11	chr17	TAOK1	3836.58	-0.106824	0.153731	-0.694876	0.487133	0.717319
ENSG00000167468.17	chr19	GPX4	3828.23	-0.706425	0.154986	-4.55799	5.16464e-06	0.000125058
ENSG00000091136.14	chr7	LAMB1	3826.31	0.885953	0.385574	2.29775	0.0215759	0.101411
ENSG00000116560.11	chr1	SFPQ	3820.81	0.485732	0.17029	2.85238	0.00433928	0.0315993
ENSG00000089009.15	chr12	RPL6	3819.97	-0.0676552	0.125758	-0.53798	0.590591	0.790238
ENSG00000265185.5	chr17	SNORD3B-1	3817.96	-0.467689	0.630286	-0.742026	0.458072	0.695209
ENSG00000044115.21	chr5	CTNNA1	3815.31	-0.524325	0.107709	-4.86796	1.12755e-06	3.31925e-05
ENSG00000142937.12	chr1	RPS8	3810.68	0.232042	0.173427	1.33798	0.180903	0.408653
ENSG00000187079.17	chr11	TEAD1	3804.09	-0.0710846	0.15707	-0.452566	0.650862	0.82645
ENSG00000170776.21	chr15	AKAP13	3776.54	0.264955	0.219755	1.20569	0.227938	0.469395
ENSG00000187514.16	chr2	PTMA	3769.13	0.314723	0.136077	2.31283	0.0207319	0.0986373
ENSG00000164292.13	chr5	RHOBTB3	3766	0.21257	0.193736	1.09722	0.272546	0.522624
ENSG00000115380.20	chr2	EFEMP1	3764.86	0.393702	0.248304	1.58557	0.112837	0.306295
ENSG00000164741.15	chr8	DLC1	3757.61	-0.244746	0.172232	-1.42103	0.155309	0.372026
ENSG00000135424.16	chr12	ITGA7	3749.19	-0.670133	0.209629	-3.19675	0.00138985	0.0131885
ENSG00000157106.16	chr16	SMG1	3746.84	0.113125	0.0860569	1.31454	0.188666	0.418865
ENSG00000205726.15	chr21	ITSN1	3745.09	-1.04827	0.186135	-5.63179	1.78348e-08	8.27234e-07
ENSG00000111640.15	chr12	GAPDH	3730.94	-0.232008	0.124163	-1.86858	0.0616818	0.208482
ENSG00000164733.21	chr8	CTSB	3727.4	-0.749217	0.347589	-2.15547	0.0311253	0.131311
ENSG00000184226.15	chr13	PCDH9	3726.22	0.220903	0.200147	1.1037	0.269722	0.519318
ENSG00000153827.13	chr2	TRIP12	3688.28	-0.223949	0.150236	-1.49065	0.136055	0.344022
ENSG00000165119.21	chr9	HNRNPK	3686.2	-0.050161	0.125701	-0.39905	0.689856	0.850353
ENSG00000134294.14	chr12	SLC38A2	3679.2	0.872614	0.367036	2.37746	0.0174322	0.0871318
ENSG00000167526.13	chr16	RPL13	3675.8	0.120717	0.187146	0.645043	0.5189	0.740537
ENSG00000164330.17	chr5	EBF1	3665.61	0.263229	0.146876	1.79218	0.0731041	0.23298
ENSG00000147251.15	chrX	DOCK11	3657.1	-0.508666	0.19815	-2.56707	0.0102561	0.0599943
ENSG00000099260.11	chr1	PALMD	3651.08	-0.696294	0.189604	-3.67237	0.000240313	0.00321812
ENSG00000166598.15	chr12	HSP90B1	3641.89	-0.19569	0.105405	-1.85656	0.0633739	0.212388
ENSG00000073712.15	chr14	FERMT2	3629.54	-0.597493	0.211837	-2.82053	0.00479437	0.03393
ENSG00000112096.18	chr6	SOD2	3628.64	0.0192108	0.250575	0.0766671	0.938888	0.974849
ENSG00000158258.16	chr3	CLSTN2	3616.83	-3.30163	0.399571	-8.26292	1.42148e-16	3.05088e-14
ENSG00000131711.15	chr5	MAP1B	3610.21	0.159706	0.27031	0.590825	0.554638	0.76522
ENSG00000108946.14	chr17	PRKAR1A	3609.96	-0.0519651	0.141415	-0.367464	0.713273	0.864269
ENSG00000100650.16	chr14	SRSF5	3602.99	0.39536	0.181631	2.17672	0.0295012	0.126193
ENSG00000091436.17	chr2	MAP3K20	3599.54	-0.46075	0.204075	-2.25775	0.0239611	0.109208
ENSG00000266412.5	chr10	NCOA4	3590.69	-0.708073	0.16437	-4.30781	1.6488e-05	0.000340564
ENSG00000119729.12	chr2	RHOQ	3577.4	-0.687676	0.260397	-2.64088	0.0082691	0.0511321
ENSG00000143933.18	chr2	CALM2	3573.84	-0.458889	0.133762	-3.43064	0.000602153	0.00675998
ENSG00000056998.20	chrX	GYG2	3572.61	-1.1821	0.203464	-5.80987	6.25231e-09	3.30846e-07
ENSG00000197321.14	chr10	SVIL	3571.85	1.16064	0.271315	4.27785	1.8871e-05	0.000381442
ENSG00000107863.18	chr10	ARHGAP21	3571.78	-0.1673	0.140526	-1.19052	0.233841	0.476584
ENSG00000113580.15	chr5	NR3C1	3521.5	-0.720933	0.135206	-5.33209	9.70902e-08	3.85244e-06
ENSG00000134333.14	chr11	LDHA	3520.57	-0.0989045	0.196766	-0.50265	0.61521	0.805555
ENSG00000147162.14	chrX	OGT	3505.83	0.309878	0.138479	2.23773	0.025239	0.11339
ENSG00000162909.18	chr1	CAPN2	3505.75	-0.0147153	0.103076	-0.142761	0.886479	0.952325
ENSG00000078674.17	chr8	PCM1	3505.19	0.0762738	0.103192	0.739147	0.459818	0.696423
ENSG00000263001.6	chr7	GTF2I	3504.41	-0.121686	0.108153	-1.12513	0.260534	0.508334
ENSG00000170759.11	chr10	KIF5B	3498.8	-0.777129	0.152797	-5.08602	3.65653e-07	1.24033e-05
ENSG00000138326.20	chr10	RPS24	3492.89	0.214854	0.155377	1.38279	0.166729	0.388556
ENSG00000123066.8	chr12	MED13L	3492.16	0.0451012	0.141889	0.317864	0.750588	0.886459
ENSG00000177200.17	chr16	CHD9	3485.65	0.436925	0.125216	3.48937	0.000484152	0.00566171
ENSG00000107581.13	chr10	EIF3A	3483.92	-0.349468	0.135651	-2.57623	0.00998831	0.0588971
ENSG00000117335.19	chr1	CD46	3483.22	-0.488932	0.138418	-3.53229	0.000411973	0.00495986
ENSG00000177565.16	chr3	TBL1XR1	3477.33	-0.024495	0.117734	-0.208054	0.835187	0.929714
ENSG00000126777.18	chr14	KTN1	3465.47	-0.147449	0.134476	-1.09647	0.272875	0.522957
ENSG00000168036.18	chr3	CTNNB1	3463.98	-0.158791	0.154749	-1.02612	0.304835	0.556461
ENSG00000054793.14	chr20	ATP9A	3462.52	-0.0930952	0.248075	-0.37527	0.70746	0.860949
ENSG00000110367.13	chr11	DDX6	3452.68	0.131451	0.121643	1.08063	0.279861	0.530788
ENSG00000189058.9	chr3	APOD	3445.79	1.09772	0.277104	3.96138	7.4518e-05	0.00121247
ENSG00000035403.17	chr10	VCL	3442.75	-0.201136	0.132516	-1.51782	0.129059	0.332432
ENSG00000140391.15	chr15	TSPAN3	3436.02	-1.58451	0.140489	-11.2785	1.6753e-29	1.31841e-26
ENSG00000172403.11	chr4	SYNPO2	3431.78	0.316135	0.299049	1.05713	0.290451	0.541861
ENSG00000145390.11	chr4	USP53	3421.97	1.28547	0.357469	3.59604	0.000323098	0.00409229
ENSG00000111077.17	chr12	TNS2	3418.17	0.313591	0.165566	1.89406	0.0582171	0.201059
ENSG00000169504.15	chr1	CLIC4	3411.1	-0.246476	0.166169	-1.48328	0.137999	0.346818
ENSG00000100664.11	chr14	EIF5	3410.96	-0.271982	0.256091	-1.06205	0.288213	0.539647
ENSG00000172493.20	chr4	AFF1	3406.5	0.541308	0.193014	2.8045	0.00503943	0.0352313
ENSG00000132475.10	chr17	H3F3B	3404.71	-0.178226	0.24905	-0.715625	0.474223	0.707439
ENSG00000196549.10	chr3	MME	3400.52	-1.56316	0.23841	-6.55658	5.50549e-11	4.70939e-09
ENSG00000104517.13	chr8	UBR5	3385.28	0.147156	0.12364	1.1902	0.233969	0.476601
ENSG00000196914.9	chr11	ARHGEF12	3382.16	-0.157305	0.104528	-1.50492	0.132346	0.337862
ENSG00000112964.14	chr5	GHR	3375.13	-1.07166	0.173044	-6.19296	5.90451e-10	3.89385e-08
ENSG00000270629.6	chr1	NBPF14	3368.72	-0.086556	0.107506	-0.805125	0.420748	0.664158
ENSG00000184811.4	chr17	TRARG1	3364.95	-0.688105	0.327903	-2.0985	0.0358607	0.144869
ENSG00000111799.21	chr6	COL12A1	3361.44	-1.60056	0.283448	-5.64675	1.63512e-08	7.67464e-07
ENSG00000187231.14	chr2	SESTD1	3344.95	0.354436	0.195953	1.80878	0.0704855	0.227833
ENSG00000065978.19	chr1	YBX1	3334.97	-0.480376	0.127174	-3.77731	0.000158534	0.00227528
ENSG00000173482.16	chr18	PTPRM	3330.19	-0.256166	0.170852	-1.49934	0.133785	0.340065
ENSG00000135917.15	chr2	SLC19A3	3324.08	-1.72906	0.251751	-6.86815	6.50412e-12	6.5066e-10
ENSG00000173812.11	chr17	EIF1	3318.33	0.214088	0.251069	0.852706	0.393823	0.641712
ENSG00000104331.9	chr8	IMPAD1	3315	-0.584822	0.228772	-2.55636	0.0105775	0.0614389
ENSG00000138640.15	chr4	FAM13A	3314.94	-0.140011	0.247048	-0.566737	0.570893	0.777313
ENSG00000085063.16	chr11	CD59	3314.35	-0.409884	0.199467	-2.0549	0.0398891	0.155651
ENSG00000177600.9	chr11	RPLP2	3306.83	-0.680826	0.241241	-2.82218	0.00476991	0.0338075
ENSG00000170275.14	chr3	CRTAP	3302.37	-0.514651	0.247352	-2.08064	0.0374667	0.149115
ENSG00000109846.9	chr11	CRYAB	3300.46	-0.561452	0.328686	-1.70817	0.087604	0.261505
ENSG00000144713.13	chr3	RPL32	3296.93	0.00999736	0.141455	0.0706751	0.943656	0.976797
ENSG00000082438.17	chr2	COBLL1	3293.8	-0.838914	0.248049	-3.38204	0.00071949	0.00781705
ENSG00000145391.13	chr4	SETD7	3292.73	-0.298861	0.131821	-2.26716	0.0233803	0.107286
ENSG00000117523.16	chr1	PRRC2C	3291.11	0.435157	0.163536	2.66092	0.00779284	0.0489963
ENSG00000048707.15	chr1	VPS13D	3287.43	0.115771	0.0683111	1.69477	0.0901196	0.265855
ENSG00000154258.17	chr17	ABCA9	3285.42	0.515363	0.161818	3.18482	0.00144843	0.0136675
ENSG00000127914.16	chr7	AKAP9	3282.64	0.0268687	0.140663	0.191015	0.848514	0.935535
ENSG00000134318.14	chr2	ROCK2	3273.12	0.117323	0.18942	0.619382	0.535665	0.751918
ENSG00000165507.9	chr10	DEPP1	3269.96	-2.00056	0.444372	-4.502	6.73168e-06	0.00015798
ENSG00000097033.14	chr1	SH3GLB1	3267.56	-0.569166	0.176895	-3.21755	0.00129292	0.0125106
ENSG00000111885.7	chr6	MAN1A1	3263.52	-0.135926	0.302049	-0.450012	0.652702	0.827541
ENSG00000186468.13	chr5	RPS23	3261.9	0.0361899	0.195211	0.185389	0.852924	0.937811
ENSG00000253729.7	chr8	PRKDC	3257.65	-0.0367424	0.0855961	-0.429253	0.667739	0.836281
ENSG00000038382.20	chr5	TRIO	3252.81	0.0623099	0.189245	0.329255	0.741963	0.88096
ENSG00000116539.13	chr1	ASH1L	3236.58	0.271532	0.109393	2.48218	0.0130582	0.0714356
ENSG00000137693.14	chr11	YAP1	3232.61	-0.148891	0.188524	-0.789772	0.429661	0.672623
ENSG00000110955.9	chr12	ATP5F1B	3214.59	-1.20889	0.240344	-5.02982	4.90931e-07	1.60978e-05
ENSG00000178209.15	chr8	PLEC	3212.13	-0.0203649	0.196965	-0.103393	0.917651	0.966575
ENSG00000204389.10	chr6	HSPA1A	3210.45	1.58739	0.330316	4.80569	1.54221e-06	4.39189e-05
ENSG00000122176.12	chr1	FMOD	3203.15	-1.29619	0.272225	-4.76148	1.92175e-06	5.2391e-05
ENSG00000213949.10	chr5	ITGA1	3202.23	-0.872419	0.195772	-4.45631	8.33836e-06	0.000189658
ENSG00000177954.14	chr1	RPS27	3190.86	0.256381	0.192353	1.33287	0.182574	0.410967
ENSG00000156482.11	chr8	RPL30	3182.54	-0.023006	0.157652	-0.145929	0.883977	0.951453
ENSG00000147065.17	chrX	MSN	3176.95	-0.362215	0.103813	-3.4891	0.000484657	0.00566449
ENSG00000178104.19	chr1	PDE4DIP	3174.59	-0.308188	0.226912	-1.35818	0.174406	0.39984
ENSG00000180747.15	chr16	SMG1P3	3173.4	-0.0429382	0.178952	-0.239943	0.810375	0.9177
ENSG00000203930.12	chrX	LINC00632	3159.9	0.436402	0.342043	1.27587	0.202003	0.43593
ENSG00000197756.10	chr2	RPL37A	3158.36	-0.150104	0.209316	-0.71712	0.4733	0.706987
ENSG00000080503.24	chr9	SMARCA2	3151.1	-0.172644	0.12592	-1.37105	0.170358	0.393964
ENSG00000075223.14	chr7	SEMA3C	3147.5	-0.540007	0.299573	-1.80259	0.0714531	0.22965
ENSG00000174231.17	chr17	PRPF8	3141.46	0.305186	0.101078	3.01931	0.00253354	0.0209875
ENSG00000122729.19	chr9	ACO1	3136.17	-1.21386	0.218508	-5.5552	2.77287e-08	1.24695e-06
ENSG00000100380.14	chr22	ST13	3136.12	-0.131063	0.0976631	-1.34199	0.179598	0.406995
ENSG00000034510.6	chr2	TMSB10	3133.98	-0.308092	0.143475	-2.14735	0.0317656	0.133207
ENSG00000133030.21	chr17	MPRIP	3133.78	0.136349	0.096095	1.4189	0.155928	0.373045
ENSG00000156976.17	chr3	EIF4A2	3130.65	0.0453749	0.194909	0.2328	0.815917	0.921056
ENSG00000148700.15	chr10	ADD3	3129.31	1.00865	0.147605	6.83345	8.28975e-12	8.12086e-10
ENSG00000189403.15	chr13	HMGB1	3118.19	-0.332548	0.111794	-2.97466	0.00293312	0.0233237
ENSG00000197958.13	chr9	RPL12	3112.91	0.140741	0.152463	0.923115	0.355947	0.605114
ENSG00000047410.14	chr1	TPR	3110.5	0.124782	0.130177	0.958562	0.337779	0.588317
ENSG00000173432.12	chr11	SAA1	3107.91	-6.31585	1.1952	-5.28435	1.26152e-07	4.87174e-06
ENSG00000137801.11	chr15	THBS1	3103.64	-1.44221	0.649505	-2.22048	0.0263863	0.116943
ENSG00000113721.14	chr5	PDGFRB	3094.66	-0.0536358	0.141907	-0.377964	0.705457	0.859519
ENSG00000106484.16	chr7	MEST	3087.27	-0.835546	0.222456	-3.75601	0.000172643	0.00243904
ENSG00000143248.13	chr1	RGS5	3085.19	-0.148627	0.213515	-0.696098	0.486368	0.716591
ENSG00000145592.14	chr5	RPL37	3071.09	0.0202844	0.153692	0.131981	0.895	0.956017
ENSG00000146648.18	chr7	EGFR	3064.35	0.00371233	0.1682	0.0220709	0.982391	0.992901
ENSG00000087245.13	chr16	MMP2	3063	-0.0613202	0.282772	-0.216854	0.828322	0.926686
ENSG00000196230.13	chr6	TUBB	3044.73	-0.179123	0.178294	-1.00465	0.315064	0.566904
ENSG00000136826.15	chr9	KLF4	3044.07	0.133448	0.600523	0.22222	0.824142	0.924683
ENSG00000135486.17	chr12	HNRNPA1	3042.82	0.394718	0.149251	2.64466	0.00817732	0.0507514
ENSG00000087274.17	chr4	ADD1	3042.46	0.148211	0.0825785	1.79479	0.072687	0.232152
ENSG00000202058.1	chr22	RN7SKP80	3038.49	-0.254949	0.274881	-0.927488	0.353673	0.60264
ENSG00000165092.13	chr9	ALDH1A1	3038.44	-0.128539	0.304012	-0.422808	0.672436	0.839931
ENSG00000180530.11	chr21	NRIP1	3035.7	-0.758482	0.222659	-3.40647	0.000658084	0.00727033
ENSG00000188536.13	chr16	HBA2	3027.17	2.69024	0.956889	2.81144	0.00493198	0.0346855
ENSG00000128016.7	chr19	ZFP36	3019.81	0.135006	0.702764	0.192107	0.847658	0.935114
ENSG00000137713.16	chr11	PPP2R1B	3019.74	-1.8072	0.188075	-9.60893	7.33058e-22	2.83718e-19
ENSG00000092964.18	chr8	DPYSL2	3013.25	0.0811766	0.114175	0.710982	0.477095	0.709438
ENSG00000162407.9	chr1	PLPP3	3008.52	0.459539	0.238532	1.92653	0.0540385	0.191647
ENSG00000132170.21	chr3	PPARG	3004.21	-0.336364	0.229425	-1.46612	0.142616	0.353827
ENSG00000204262.14	chr2	COL5A2	2997.02	-0.522613	0.166655	-3.1359	0.00171327	0.0154976
ENSG00000085224.22	chrX	ATRX	2995.25	0.120851	0.141115	0.8564	0.391776	0.639863
ENSG00000152234.16	chr18	ATP5F1A	2992.99	-0.94357	0.202138	-4.66796	3.04211e-06	7.81513e-05
ENSG00000108960.9	chr17	MMD	2992.15	-1.63417	0.178686	-9.14548	5.93647e-20	1.91992e-17
ENSG00000061676.15	chr2	NCKAP1	2982.97	-0.142979	0.141904	-1.00758	0.313656	0.565521
ENSG00000100077.15	chr22	GRK3	2980.8	-1.70777	0.260401	-6.55821	5.44568e-11	4.69223e-09
ENSG00000134243.12	chr1	SORT1	2980.11	-0.452534	0.239012	-1.89335	0.0583108	0.201269
ENSG00000072778.20	chr17	ACADVL	2979.53	-0.617222	0.169227	-3.64731	0.000264998	0.00348348
ENSG00000114867.20	chr3	EIF4G1	2974.24	-0.216511	0.132246	-1.63718	0.101593	0.287424
ENSG00000154734.15	chr21	ADAMTS1	2973.98	0.660661	0.433335	1.5246	0.12736	0.329987
ENSG00000161011.20	chr5	SQSTM1	2971.93	-0.135482	0.188066	-0.720399	0.471279	0.705455
ENSG00000136527.18	chr3	TRA2B	2968.09	0.0540215	0.31709	0.170367	0.864722	0.94227
ENSG00000111961.18	chr6	SASH1	2962.79	-0.45996	0.229025	-2.00834	0.0446069	0.167881
ENSG00000075420.13	chr3	FNDC3B	2960.7	-0.380248	0.171885	-2.21222	0.0269515	0.118524
ENSG00000100731.16	chr14	PCNX1	2957.06	-0.345365	0.127384	-2.7112	0.00670392	0.0437339
ENSG00000105835.12	chr7	NAMPT	2950.72	0.311202	0.64878	0.479672	0.63146	0.814698
ENSG00000170315.14	chr17	UBB	2949.5	-0.380132	0.138595	-2.74275	0.00609264	0.0407367
ENSG00000167232.14	chr19	ZNF91	2943.04	-0.0136102	0.204229	-0.0666417	0.946867	0.977858
ENSG00000197256.10	chr19	KANK2	2937.98	0.65216	0.128129	5.08986	3.58321e-07	1.22249e-05
ENSG00000107562.16	chr10	CXCL12	2931.27	0.178348	0.218246	0.817187	0.413822	0.658661
ENSG00000117868.17	chr7	ESYT2	2931.23	-0.172604	0.137214	-1.25792	0.208422	0.444752
ENSG00000243716.10	chr16	NPIPB5	2927.5	0.187505	0.210138	0.892296	0.372234	0.621373
ENSG00000138760.10	chr4	SCARB2	2926.75	-0.255512	0.129745	-1.96934	0.0489137	0.179449
ENSG00000221866.9	chr7	PLXNA4	2922.98	0.0682241	0.24549	0.277909	0.781082	0.903418
ENSG00000100504.17	chr14	PYGL	2919.8	-1.41275	0.193256	-7.31024	2.6666e-13	3.34971e-11
ENSG00000010327.10	chr3	STAB1	2906.05	-0.282152	0.342763	-0.823169	0.410412	0.656242
ENSG00000075292.19	chr2	ZNF638	2904.99	0.400618	0.141698	2.82726	0.00469479	0.0334256
ENSG00000163697.17	chr4	APBB2	2904.36	-0.258365	0.149874	-1.72389	0.0847278	0.25583
ENSG00000120738.8	chr5	EGR1	2900.87	1.19689	0.723803	1.65362	0.0982051	0.280795
ENSG00000137962.13	chr1	ARHGAP29	2896.1	-0.279524	0.151985	-1.83915	0.0658926	0.218062
ENSG00000165269.13	chr9	AQP7	2891.21	-0.361885	0.196906	-1.83786	0.0660835	0.218511
ENSG00000133401.16	chr5	PDZD2	2887.12	-1.2399	0.186302	-6.65534	2.8264e-11	2.55664e-09
ENSG00000167460.17	chr19	TPM4	2884.59	0.307753	0.198203	1.55272	0.120491	0.319268
ENSG00000152492.15	chr3	CCDC50	2877.12	-0.157638	0.144022	-1.09455	0.273716	0.524058
ENSG00000249669.10	chr5	CARMN	2877.04	-0.0850263	0.415513	-0.20463	0.837861	0.930888
ENSG00000092199.17	chr14	HNRNPC	2876.7	0.091398	0.140616	0.649982	0.515704	0.738341
ENSG00000144824.21	chr3	PHLDB2	2875.35	-1.09015	0.200729	-5.43094	5.60566e-08	2.35488e-06
ENSG00000196715.7	chr7	VKORC1L1	2870.61	-1.19694	0.27755	-4.31253	1.61397e-05	0.000334248
ENSG00000060138.13	chr12	YBX3	2861.57	0.441297	0.410438	1.07519	0.282292	0.533595
ENSG00000155657.26	chr2	TTN	2852.13	0.153245	0.293622	0.521911	0.601732	0.797307
ENSG00000184557.4	chr17	SOCS3	2848.38	-0.190037	0.962463	-0.197448	0.843477	0.932953
ENSG00000070831.17	chr1	CDC42	2844.46	-0.363808	0.150072	-2.42422	0.0153412	0.0801129
ENSG00000171223.6	chr19	JUNB	2838.64	0.148867	0.62082	0.239791	0.810492	0.9177
ENSG00000109332.20	chr4	UBE2D3	2837.89	-0.027174	0.189029	-0.143755	0.885694	0.952132
ENSG00000165280.16	chr9	VCP	2832.96	-0.36852	0.183312	-2.01034	0.0443955	0.167273
ENSG00000143947.13	chr2	RPS27A	2829.93	0.196738	0.198688	0.990187	0.322083	0.573761
ENSG00000124491.15	chr6	F13A1	2826.83	0.0670447	0.363457	0.184464	0.85365	0.937998
ENSG00000117592.9	chr1	PRDX6	2823.17	-0.270634	0.198309	-1.36471	0.172345	0.396888
ENSG00000159388.6	chr1	BTG2	2821.95	1.31872	0.630764	2.09067	0.0365575	0.146808
ENSG00000107290.14	chr9	SETX	2821.88	0.0371872	0.104277	0.35662	0.721376	0.869536
ENSG00000135447.17	chr12	PPP1R1A	2820.43	0.0200474	0.223904	0.0895356	0.928656	0.971294
ENSG00000064393.16	chr7	HIPK2	2819.23	0.079852	0.190043	0.420179	0.674355	0.841171
ENSG00000269821.1	chr11	KCNQ1OT1	2815.28	0.370188	0.251459	1.47216	0.140978	0.351685
ENSG00000129675.16	chrX	ARHGEF6	2813.69	-1.92169	0.211902	-9.06875	1.20387e-19	3.78963e-17
ENSG00000160209.19	chr21	PDXK	2810.12	-0.948356	0.223897	-4.23569	2.27854e-05	0.000449032
ENSG00000122026.10	chr13	RPL21	2807.84	0.164397	0.185656	0.885493	0.375891	0.62412
ENSG00000077147.16	chr10	TM9SF3	2807.33	-0.184828	0.143367	-1.2892	0.19733	0.430013
ENSG00000157514.16	chrX	TSC22D3	2805.47	0.266185	0.460704	0.57778	0.563413	0.771752
ENSG00000244754.8	chr13	N4BP2L2	2794.29	0.153703	0.123217	1.24741	0.212246	0.449127
ENSG00000146278.11	chr6	PNRC1	2792.23	0.163738	0.1703	0.961466	0.336318	0.587174
ENSG00000135404.11	chr12	CD63	2785.47	-0.333117	0.16293	-2.04454	0.0409003	0.15822
ENSG00000111341.10	chr12	MGP	2782.73	0.936194	0.285124	3.28347	0.00102539	0.0103654
ENSG00000008294.21	chr17	SPAG9	2777.89	-0.0747443	0.110349	-0.677345	0.498187	0.725627
ENSG00000118971.8	chr12	CCND2	2770.06	0.106613	0.183861	0.579858	0.56201	0.770573
ENSG00000184007.21	chr1	PTP4A2	2769.39	-0.216267	0.14179	-1.52527	0.127192	0.329697
ENSG00000162402.14	chr1	USP24	2767.84	-0.0487697	0.158285	-0.308112	0.757997	0.890592
ENSG00000145362.19	chr4	ANK2	2765.37	-0.196711	0.278866	-0.705396	0.480564	0.711962
ENSG00000204217.15	chr2	BMPR2	2764.69	-0.0127857	0.12724	-0.100485	0.91996	0.967496
ENSG00000132824.14	chr20	SERINC3	2764.49	-0.31177	0.141143	-2.20889	0.0271823	0.119239
ENSG00000277053.4	chr7	GTF2IP1	2764.41	-0.0995519	0.116525	-0.854341	0.392916	0.640854
ENSG00000130508.11	chr2	PXDN	2760.56	-1.02066	0.177376	-5.7542	8.70546e-09	4.41994e-07
ENSG00000144724.20	chr3	PTPRG	2754.9	0.00463775	0.142078	0.0326424	0.97396	0.989552
ENSG00000028528.15	chr15	SNX1	2751.16	0.270579	0.142498	1.89883	0.0575864	0.199631
ENSG00000029363.17	chr6	BCLAF1	2744.67	0.110867	0.222508	0.498262	0.6183	0.807589
ENSG00000145730.20	chr5	PAM	2744.49	-0.0478105	0.158679	-0.301304	0.763183	0.893494
ENSG00000185630.18	chr1	PBX1	2742.57	0.463788	0.0977235	4.74592	2.0756e-06	5.60672e-05
ENSG00000102317.18	chrX	RBM3	2729.81	-0.241992	0.229117	-1.0562	0.290878	0.542336
ENSG00000009413.15	chr6	REV3L	2716.65	-0.161931	0.129631	-1.24917	0.211603	0.448329
ENSG00000091527.15	chr3	CDV3	2715.25	-0.544445	0.140045	-3.88766	0.000101216	0.00157005
ENSG00000273136.7	chr1	NBPF26	2714.45	-0.18262	0.109211	-1.67217	0.0944917	0.274092
ENSG00000112306.8	chr6	RPS12	2712.24	-0.0790163	0.240789	-0.328156	0.742794	0.881503
ENSG00000083312.17	chr5	TNPO1	2710.73	0.0418533	0.111415	0.375653	0.707175	0.860691
ENSG00000171988.19	chr10	JMJD1C	2708.52	0.282937	0.231415	1.22264	0.221466	0.461463
ENSG00000118482.11	chr6	PHF3	2700.52	0.0992343	0.129701	0.765102	0.444211	0.683974
ENSG00000130723.20	chr9	PRRC2B	2697	0.346319	0.110856	3.12405	0.0017838	0.0160001
ENSG00000119185.12	chr2	ITGB1BP1	2695.18	-0.895967	0.411188	-2.17897	0.0293339	0.125785
ENSG00000139218.18	chr12	SCAF11	2690.62	0.0472993	0.117969	0.400948	0.688459	0.849651
ENSG00000168610.14	chr17	STAT3	2688.27	0.0207719	0.186621	0.111305	0.911374	0.963058
ENSG00000152926.15	chr7	ZNF117	2681.5	0.0377736	0.173257	0.218021	0.827413	0.926371
ENSG00000128989.10	chr15	ARPP19	2679.42	-0.54421	0.176059	-3.09107	0.00199439	0.0174003
ENSG00000116132.12	chr1	PRRX1	2670.25	0.97262	0.222822	4.36501	1.27119e-05	0.00027209
ENSG00000198961.10	chr5	PJA2	2667.45	-0.0246951	0.133749	-0.184638	0.853513	0.937998
ENSG00000136813.14	chr9	ECPAS	2666.19	-0.169339	0.140006	-1.20951	0.226466	0.468162
ENSG00000101439.9	chr20	CST3	2647.48	-0.548	0.263567	-2.07916	0.0376022	0.149327
ENSG00000144802.11	chr3	NFKBIZ	2644.96	0.675081	0.677505	0.996422	0.319045	0.570675
ENSG00000175387.16	chr18	SMAD2	2644.35	-0.0436807	0.0989194	-0.441579	0.658794	0.83036
ENSG00000132424.16	chr6	PNISR	2641.99	0.335301	0.222254	1.50864	0.131391	0.336304
ENSG00000187109.14	chr12	NAP1L1	2635.92	0.0153913	0.190962	0.0805985	0.935761	0.973643
ENSG00000077782.20	chr8	FGFR1	2631.15	0.277663	0.122035	2.27527	0.0228896	0.105814
ENSG00000196569.12	chr6	LAMA2	2624.52	-0.68469	0.174449	-3.92488	8.67746e-05	0.00137586
ENSG00000164587.13	chr5	RPS14	2624.24	0.00558262	0.233216	0.0239375	0.980902	0.99242
ENSG00000197956.10	chr1	S100A6	2622.12	-0.0376843	0.217704	-0.173099	0.862573	0.941101
ENSG00000038427.16	chr5	VCAN	2618.73	-1.16727	0.272951	-4.27646	1.89887e-05	0.000383494
ENSG00000079332.15	chr10	SAR1A	2613.27	-0.764348	0.136253	-5.60975	2.02623e-08	9.35163e-07
ENSG00000178878.12	chr12	APOLD1	2612.6	-0.0995264	0.78241	-0.127205	0.898778	0.958023
ENSG00000140988.16	chr16	RPS2	2609.07	0.375627	0.119054	3.15511	0.00160438	0.0147327
ENSG00000107104.18	chr9	KANK1	2606.95	-0.862136	0.16764	-5.14278	2.70699e-07	9.51031e-06
ENSG00000109046.15	chr17	WSB1	2596.46	0.474215	0.107951	4.39286	1.11868e-05	0.000242748
ENSG00000118181.11	chr11	RPS25	2595.44	0.0925083	0.165262	0.559766	0.575639	0.78087
ENSG00000115053.16	chr2	NCL	2585.22	0.141894	0.152491	0.93051	0.352107	0.601077
ENSG00000143669.13	chr1	LYST	2585.16	0.5052	0.168737	2.994	0.00275346	0.022232
ENSG00000120049.19	chr10	KCNIP2	2584	-0.927583	0.291319	-3.18408	0.00145216	0.0136917
ENSG00000198848.12	chr16	CES1	2579.36	-1.57047	0.610635	-2.57187	0.010115	0.0594931
ENSG00000206172.8	chr16	HBA1	2571.27	2.6885	0.933185	2.88099	0.0039643	0.0294967
ENSG00000168807.16	chr16	SNTB2	2570.26	-0.0226701	0.151738	-0.149403	0.881235	0.950134
ENSG00000173517.10	chr15	PEAK1	2566.66	-0.127183	0.142947	-0.889721	0.373616	0.622534
ENSG00000185432.12	chr12	METTL7A	2561.98	-0.0806546	0.198696	-0.40592	0.684801	0.847352
ENSG00000166750.10	chr17	SLFN5	2559.87	0.0567969	0.203016	0.279766	0.779657	0.902876
ENSG00000188846.14	chr3	RPL14	2549.94	-0.0925404	0.147527	-0.627279	0.530477	0.749224
ENSG00000174501.14	chr2	ANKRD36C	2547.15	0.298459	0.214086	1.39411	0.163286	0.383202
ENSG00000165810.17	chr5	BTNL9	2546.23	-1.857	0.26475	-7.01416	2.31331e-12	2.56408e-10
ENSG00000137831.15	chr15	UACA	2546.01	-0.0915203	0.180768	-0.506287	0.612655	0.804057
ENSG00000069431.11	chr12	ABCC9	2543.11	-0.589403	0.11528	-5.11278	3.17447e-07	1.0957e-05
ENSG00000176485.11	chr11	PLAAT3	2539.48	-0.799838	0.154647	-5.17201	2.31595e-07	8.27188e-06
ENSG00000072364.13	chr5	AFF4	2539.44	0.0777848	0.165319	0.470515	0.637987	0.818823
ENSG00000149115.14	chr11	TNKS1BP1	2534.56	0.347959	0.1628	2.13735	0.0325697	0.135543
ENSG00000071082.11	chr2	RPL31	2533.93	-0.0336165	0.193201	-0.173998	0.861867	0.940925
ENSG00000240583.12	chr7	AQP1	2533.68	-0.0666194	0.2868	-0.232285	0.816317	0.921288
ENSG00000163453.11	chr4	IGFBP7	2528.4	-0.097198	0.215313	-0.451427	0.651682	0.826781
ENSG00000196262.14	chr7	PPIA	2525.03	-0.281874	0.126557	-2.22726	0.0259302	0.115616
ENSG00000247556.6	chr15	OIP5-AS1	2521.57	0.126115	0.140543	0.89734	0.369537	0.618884
ENSG00000181163.13	chr5	NPM1	2518.76	0.2969	0.14328	2.07217	0.03825	0.151238
ENSG00000130203.10	chr19	APOE	2514.74	-0.458424	0.383105	-1.1966	0.231461	0.473907
ENSG00000211445.12	chr5	GPX3	2509.41	-1.33866	0.374696	-3.57266	0.000353369	0.00439783
ENSG00000135720.13	chr16	DYNC1LI2	2508.36	-0.353399	0.146645	-2.4099	0.015957	0.0822732
ENSG00000137575.12	chr8	SDCBP	2496.15	-0.250726	0.152878	-1.64004	0.100997	0.286386
ENSG00000133687.16	chr12	TMTC1	2495.65	-0.253637	0.27483	-0.92289	0.356065	0.605164
ENSG00000118689.15	chr6	FOXO3	2493.69	0.661526	0.373895	1.76928	0.0768468	0.239888
ENSG00000090863.11	chr16	GLG1	2493.58	0.138793	0.102613	1.35258	0.176188	0.402725
ENSG00000074800.16	chr1	ENO1	2486.01	-0.910677	0.193506	-4.7062	2.52376e-06	6.64252e-05
ENSG00000118564.15	chr4	FBXL5	2485.43	-0.675207	0.156352	-4.31851	1.57085e-05	0.000327038
ENSG00000118816.10	chr4	CCNI	2477.77	0.351281	0.092172	3.81114	0.000138325	0.00202525
ENSG00000133657.15	chr3	ATP13A3	2476.18	-0.423754	0.165	-2.5682	0.0102228	0.0598585
ENSG00000008952.17	chr3	SEC62	2473.06	-0.206607	0.144322	-1.43157	0.152266	0.367601
ENSG00000145495.16	chr5	MARCH6	2472.21	0.118269	0.142653	0.829067	0.407067	0.65346
ENSG00000004399.12	chr3	PLXND1	2471.98	0.104851	0.13896	0.754545	0.450522	0.689095
ENSG00000138207.14	chr10	RBP4	2469.4	-1.28925	0.242113	-5.325	1.00951e-07	3.99891e-06
ENSG00000198743.7	chr21	SLC5A3	2469.31	-0.326615	0.168287	-1.94082	0.0522796	0.187352
ENSG00000007202.15	chr17	KIAA0100	2468.93	-0.384392	0.12071	-3.18443	0.00145037	0.0136803
ENSG00000106823.12	chr9	ECM2	2467.57	-0.84854	0.242067	-3.50539	0.000455944	0.00541196
ENSG00000161016.17	chr8	RPL8	2461.37	0.192322	0.137662	1.39705	0.162398	0.381824
ENSG00000166441.13	chr11	RPL27A	2460.5	0.142417	0.135835	1.04845	0.294429	0.546095
ENSG00000108510.10	chr17	MED13	2459.55	-0.0578971	0.085116	-0.680214	0.496369	0.724514
ENSG00000129538.14	chr14	RNASE1	2459.35	-0.423949	0.307158	-1.38023	0.167516	0.389836
ENSG00000151414.15	chr1	NEK7	2455.73	-0.619174	0.285595	-2.16801	0.0301578	0.128226
ENSG00000116754.13	chr1	SRSF11	2453.39	0.151268	0.111445	1.35733	0.174676	0.400186
ENSG00000245848.3	chr19	CEBPA	2453.09	-1.07869	0.269971	-3.99559	6.45337e-05	0.00107521
ENSG00000172901.20	chr5	LVRN	2452.75	1.16613	0.238016	4.89938	9.61381e-07	2.87307e-05
ENSG00000133026.12	chr17	MYH10	2449.02	-0.175629	0.223791	-0.784788	0.432578	0.674865
ENSG00000163625.15	chr4	WDFY3	2448.95	0.0540066	0.0982907	0.549458	0.582691	0.78537
ENSG00000198242.14	chr17	RPL23A	2448.59	0.104258	0.142439	0.731947	0.464201	0.699918
ENSG00000046889.19	chr8	PREX2	2444.24	-0.703305	0.276601	-2.54267	0.011001	0.0631718
ENSG00000141027.21	chr17	NCOR1	2441.48	0.162517	0.123564	1.31525	0.188425	0.418665
ENSG00000150347.16	chr10	ARID5B	2437.98	0.206342	0.325178	0.63455	0.525722	0.745675
ENSG00000233369.7	chr7	GTF2IP4	2436.92	-0.0916225	0.14295	-0.640943	0.52156	0.742807
ENSG00000125810.10	chr20	CD93	2436.65	-0.389262	0.270246	-1.4404	0.149754	0.363685
ENSG00000115504.14	chr2	EHBP1	2434.46	-0.0529176	0.175427	-0.301651	0.762918	0.893439
ENSG00000102287.19	chrX	GABRE	2432.66	-0.160587	0.226351	-0.709459	0.478039	0.709954
ENSG00000122545.20	chr7	SEPTIN7	2432.07	0.0312852	0.132311	0.236452	0.813082	0.919219
ENSG00000128585.18	chr7	MKLN1	2431.48	-0.0369639	0.113043	-0.32699	0.743676	0.882283
ENSG00000129250.12	chr17	KIF1C	2428.24	-0.607961	0.232433	-2.61565	0.00890589	0.0539818
ENSG00000198561.13	chr11	CTNND1	2425.16	-0.301858	0.153917	-1.96118	0.0498586	0.181673
ENSG00000099622.14	chr19	CIRBP	2416.63	0.0359176	0.154488	0.232494	0.816154	0.921193
ENSG00000122359.18	chr10	ANXA11	2414.84	-0.4698	0.14458	-3.24941	0.00115646	0.0114334
ENSG00000132549.18	chr8	VPS13B	2411.09	0.567552	0.102604	5.53148	3.17549e-08	1.41453e-06
ENSG00000171634.18	chr17	BPTF	2407.47	0.515919	0.147544	3.49672	0.00047101	0.00554228
ENSG00000104067.16	chr15	TJP1	2406.38	0.0742548	0.191939	0.386866	0.698855	0.855461
ENSG00000198624.13	chr5	CCDC69	2406	-0.397626	0.282741	-1.40633	0.159627	0.377817
ENSG00000077157.22	chr1	PPP1R12B	2405.72	-0.118936	0.141578	-0.840076	0.400866	0.648
ENSG00000114019.14	chr3	AMOTL2	2403.06	-0.780698	0.192075	-4.06454	4.81268e-05	0.000836074
ENSG00000168079.17	chr8	SCARA5	2399.97	0.829712	0.385233	2.15379	0.0312565	0.131631
ENSG00000100697.14	chr14	DICER1	2396.74	-0.082914	0.0926042	-0.895358	0.370596	0.619972
ENSG00000100852.13	chr14	ARHGAP5	2396.06	-0.00765457	0.14949	-0.0512045	0.959163	0.98349
ENSG00000136235.16	chr7	GPNMB	2392.14	-0.201881	0.27075	-0.745639	0.455886	0.693164
ENSG00000127329.15	chr12	PTPRB	2388.11	0.0373656	0.239673	0.155902	0.87611	0.948202
ENSG00000123416.15	chr12	TUBA1B	2387.17	-0.32911	0.183967	-1.78896	0.0736218	0.233935
ENSG00000170348.9	chr14	TMED10	2386.05	-0.0870192	0.123084	-0.706987	0.479574	0.711357
ENSG00000167291.16	chr17	TBC1D16	2375.47	0.329455	0.250377	1.31583	0.18823	0.418526
ENSG00000138674.17	chr4	SEC31A	2375.24	0.113379	0.0960332	1.18062	0.237752	0.481025
ENSG00000128731.17	chr15	HERC2	2375.07	0.137592	0.0924314	1.48859	0.136596	0.34502
ENSG00000075415.12	chr12	SLC25A3	2372.92	-0.67126	0.196177	-3.42171	0.000622295	0.00694813
ENSG00000142864.14	chr1	SERBP1	2371.68	-0.0988664	0.129535	-0.763244	0.445318	0.684802
ENSG00000171681.12	chr12	ATF7IP	2371	0.248153	0.125165	1.9826	0.047412	0.175364
ENSG00000135387.21	chr11	CAPRIN1	2370.31	-0.138964	0.0817926	-1.69898	0.0893239	0.264532
ENSG00000168497.5	chr2	CAVIN2	2368.33	-0.131374	0.38185	-0.344045	0.730812	0.874804
ENSG00000049618.23	chr6	ARID1B	2362.2	0.286611	0.110661	2.58998	0.00959809	0.0571648
ENSG00000212907.2	chrM	MT-ND4L	2361.61	0.874506	0.445317	1.96378	0.0495551	0.181022
ENSG00000134884.15	chr13	ARGLU1	2360.8	-0.0148831	0.172676	-0.0861907	0.931315	0.97212
ENSG00000185658.13	chr21	BRWD1	2360.06	-0.102967	0.105531	-0.975702	0.329212	0.57975
ENSG00000204525.16	chr6	HLA-C	2356.27	-0.087092	0.187068	-0.465564	0.641528	0.821047
ENSG00000136205.17	chr7	TNS3	2353.93	-1.32448	0.215378	-6.14957	7.76949e-10	4.99809e-08
ENSG00000100354.21	chr22	TNRC6B	2350.33	0.173287	0.0774695	2.23684	0.0252967	0.113542
ENSG00000172380.6	chr1	GNG12	2341.62	-0.458695	0.147366	-3.11262	0.00185435	0.016477
ENSG00000007168.13	chr17	PAFAH1B1	2341.36	-0.191037	0.116074	-1.64583	0.0997994	0.283807
ENSG00000116962.15	chr1	NID1	2341.29	0.549984	0.225129	2.44297	0.014567	0.0770756
ENSG00000106682.14	chr7	EIF4H	2334.08	-0.347785	0.14397	-2.41567	0.0157062	0.0814423
ENSG00000196531.11	chr12	NACA	2333.62	-0.196057	0.155301	-1.26243	0.206794	0.44255
ENSG00000267519.6	chr19	AC020916.1	2330.67	-1.61577	0.437715	-3.69137	0.000223046	0.0030108
ENSG00000125107.18	chr16	CNOT1	2330.21	0.0227878	0.106379	0.214214	0.83038	0.92767
ENSG00000225733.6	chr3	FGD5-AS1	2324.11	-0.0177723	0.179682	-0.0989097	0.92121	0.968003
ENSG00000089220.5	chr12	PEBP1	2323.08	-0.374122	0.139635	-2.67928	0.00737807	0.0470399
ENSG00000143776.18	chr1	CDC42BPA	2321.23	-0.0487891	0.123503	-0.395043	0.692811	0.852261
ENSG00000124253.11	chr20	PCK1	2320.34	0.397878	0.48304	0.823696	0.410112	0.655985
ENSG00000068697.7	chr2	LAPTM4A	2319.21	0.323856	0.174926	1.85139	0.0641136	0.214065
ENSG00000163931.16	chr3	TKT	2313.68	-1.63319	0.178949	-9.12653	7.07302e-20	2.25658e-17
ENSG00000144357.16	chr2	UBR3	2313.49	-0.273058	0.143203	-1.90679	0.0565483	0.197463
ENSG00000119138.4	chr9	KLF9	2311.01	0.184092	0.379071	0.485638	0.627224	0.812148
ENSG00000082153.18	chr2	BZW1	2303.82	-0.251631	0.209523	-1.20097	0.229762	0.471732
ENSG00000010244.18	chr17	ZNF207	2299.26	0.0101071	0.107616	0.0939177	0.925175	0.969965
ENSG00000224078.15	chr15	SNHG14	2293.08	0.500636	0.168558	2.97011	0.00297697	0.023585
ENSG00000177697.19	chr11	CD151	2290.44	-0.858634	0.286605	-2.99588	0.00273656	0.022143
ENSG00000238741.1	chr3	SCARNA7	2287.83	0.244973	0.133372	1.83676	0.066245	0.218809
ENSG00000185650.9	chr14	ZFP36L1	2286.69	0.500661	0.221213	2.26325	0.0236201	0.108004
ENSG00000145907.15	chr5	G3BP1	2283.42	-0.0182643	0.0877143	-0.208225	0.835053	0.929714
ENSG00000048740.18	chr10	CELF2	2282.74	-0.154027	0.168647	-0.913306	0.361081	0.610832
ENSG00000122218.16	chr1	COPA	2282.14	-0.125925	0.131437	-0.95806	0.338033	0.58849
ENSG00000160710.17	chr1	ADAR	2281.91	0.0501286	0.133286	0.376099	0.706843	0.86052
ENSG00000072210.19	chr17	ALDH3A2	2272.23	-0.103137	0.16791	-0.614241	0.539056	0.75457
ENSG00000138413.13	chr2	IDH1	2271.18	-0.542724	0.188389	-2.88087	0.00396579	0.0294986
ENSG00000166913.13	chr20	YWHAB	2266.88	-0.271666	0.141424	-1.92094	0.0547391	0.193348
ENSG00000198918.8	chrX	RPL39	2266.78	0.0635377	0.259747	0.244614	0.806755	0.916221
ENSG00000133318.14	chr11	RTN3	2264.67	-0.819227	0.198232	-4.13267	3.58579e-05	0.000654227
ENSG00000119318.13	chr9	RAD23B	2263.66	-0.684884	0.123372	-5.55138	2.8342e-08	1.26969e-06
ENSG00000198265.12	chr17	HELZ	2262.69	-0.00478015	0.101958	-0.0468835	0.962606	0.985185
ENSG00000135678.12	chr12	CPM	2262.35	-0.985897	0.355035	-2.7769	0.00548798	0.0376535
ENSG00000138448.12	chr2	ITGAV	2254.18	-0.484642	0.209189	-2.31676	0.0205167	0.0979333
ENSG00000085832.17	chr1	EPS15	2250.69	0.00606463	0.115331	0.0525845	0.958063	0.983046
ENSG00000203709.12	chr1	MIR29B2CHG	2249.89	-0.335175	0.152097	-2.20369	0.0275464	0.120389
ENSG00000189184.11	chr4	PCDH18	2245.26	0.89846	0.23772	3.77949	0.000157151	0.00225817
ENSG00000010319.7	chr3	SEMA3G	2240.16	-1.07523	0.249965	-4.3015	1.69647e-05	0.000348277
ENSG00000134313.15	chr2	KIDINS220	2240.1	0.41673	0.108417	3.84376	0.000121161	0.00182546
ENSG00000127483.18	chr1	HP1BP3	2239.65	0.225357	0.122089	1.84584	0.0649148	0.215734
ENSG00000135837.16	chr1	CEP350	2239.3	0.126301	0.118759	1.0635	0.287553	0.538933
ENSG00000101745.17	chr18	ANKRD12	2233.32	0.083002	0.115796	0.716794	0.473501	0.707077
ENSG00000271425.9	chr1	NBPF10	2230.09	-0.222401	0.130506	-1.70415	0.0883535	0.262746
ENSG00000185624.15	chr17	P4HB	2229.7	-0.524071	0.161146	-3.25216	0.00114531	0.0113421
ENSG00000213639.10	chr2	PPP1CB	2228.49	0.206698	0.251528	0.82177	0.411208	0.656922
ENSG00000049239.12	chr1	H6PD	2228.36	0.164751	0.137058	1.20205	0.229343	0.471199
ENSG00000169714.16	chr3	CNBP	2226.19	-0.0644632	0.108941	-0.591728	0.554033	0.765216
ENSG00000196159.11	chr4	FAT4	2221.98	0.808016	0.127622	6.33132	2.43075e-10	1.79336e-08
ENSG00000157617.17	chr21	C2CD2	2221.69	-0.215509	0.224151	-0.961447	0.336327	0.587174
ENSG00000149212.12	chr11	SESN3	2220.86	0.245376	0.225681	1.08727	0.276919	0.527495
ENSG00000064042.18	chr4	LIMCH1	2218.12	-1.63031	0.299862	-5.43687	5.42255e-08	2.29018e-06
ENSG00000091039.17	chr12	OSBPL8	2217.3	-0.18493	0.136177	-1.35802	0.174458	0.399881
ENSG00000130066.16	chrX	SAT1	2213.04	0.0919092	0.33	0.278513	0.780619	0.903369
ENSG00000011405.13	chr11	PIK3C2A	2210.92	-0.0484152	0.154081	-0.314219	0.753355	0.888137
ENSG00000123104.12	chr12	ITPR2	2210.35	-0.401034	0.178517	-2.24648	0.0246732	0.111421
ENSG00000123636.18	chr2	BAZ2B	2207.84	0.11718	0.154957	0.756212	0.449522	0.688113
ENSG00000137818.12	chr15	RPLP1	2205.87	0.117649	0.150872	0.779794	0.435512	0.677027
ENSG00000225630.1	chr1	MTND2P28	2202.11	1.10077	0.472767	2.32836	0.0198931	0.0957698
ENSG00000152332.16	chr1	UHMK1	2201.53	-0.438198	0.20144	-2.17532	0.0296058	0.126532
ENSG00000153071.15	chr5	DAB2	2197.71	-0.316894	0.201022	-1.57642	0.114929	0.309638
ENSG00000173889.16	chr3	PHC3	2197.43	0.157588	0.107917	1.46027	0.144216	0.355853
ENSG00000149311.18	chr11	ATM	2195.57	0.143391	0.107033	1.33969	0.180347	0.407844
ENSG00000159399.9	chr2	HK2	2193.25	-0.548131	0.305395	-1.79483	0.0726815	0.232152
ENSG00000198755.11	chr6	RPL10A	2192.07	0.110996	0.16726	0.66361	0.50694	0.732323
ENSG00000115904.12	chr2	SOS1	2190.52	-0.0567468	0.189046	-0.300175	0.764044	0.893494
ENSG00000132466.19	chr4	ANKRD17	2188.04	0.253355	0.121195	2.09048	0.0365748	0.146853
ENSG00000084754.12	chr2	HADHA	2185.53	-0.310426	0.151565	-2.04814	0.040546	0.157227
ENSG00000069122.19	chr6	ADGRF5	2179.93	-1.43583	0.231915	-6.19119	5.97111e-10	3.9268e-08
ENSG00000140416.21	chr15	TPM1	2178.83	-0.540925	0.218098	-2.48019	0.0131312	0.0717627
ENSG00000144642.22	chr3	RBMS3	2178.4	-0.0837853	0.122003	-0.686749	0.492241	0.721499
ENSG00000090905.19	chr16	TNRC6A	2177.19	0.042881	0.134938	0.317783	0.75065	0.886459
ENSG00000108582.12	chr17	CPD	2176.85	-0.566442	0.164661	-3.44005	0.000581616	0.00657003
ENSG00000145901.15	chr5	TNIP1	2176.51	-0.594055	0.347566	-1.70919	0.0874163	0.261201
ENSG00000106771.13	chr9	TMEM245	2174.3	-0.252746	0.129623	-1.94985	0.0511936	0.184976
ENSG00000149273.15	chr11	RPS3	2173.36	0.287808	0.167434	1.71894	0.0856258	0.257882
ENSG00000101335.10	chr20	MYL9	2173.04	-0.673002	0.194118	-3.46698	0.000526349	0.00608813
ENSG00000164684.13	chr8	ZNF704	2172.98	0.252473	0.156243	1.6159	0.106116	0.295024
ENSG00000112081.17	chr6	SRSF3	2166.92	0.301254	0.197161	1.52796	0.126523	0.328468
ENSG00000154263.17	chr17	ABCA10	2165.12	0.759307	0.205247	3.69948	0.000216042	0.00293471
ENSG00000146247.14	chr6	PHIP	2165.02	0.425449	0.121699	3.49592	0.000472425	0.00555176
ENSG00000106034.18	chr7	CPED1	2164.27	-0.661637	0.157496	-4.20098	2.65759e-05	0.000509278
ENSG00000065613.15	chr10	SLK	2163.93	-0.0909174	0.128818	-0.705784	0.480322	0.71177
ENSG00000145824.12	chr5	CXCL14	2161.63	0.334731	0.31367	1.06714	0.285907	0.537162
ENSG00000168172.9	chr8	HOOK3	2161.33	0.0835966	0.127889	0.653667	0.513326	0.736859
ENSG00000173598.14	chr12	NUDT4	2161.19	-0.157933	0.249878	-0.632038	0.527362	0.746892
ENSG00000108256.9	chr17	NUFIP2	2159.56	0.240011	0.135867	1.76652	0.0773081	0.240632
ENSG00000153956.16	chr7	CACNA2D1	2157.47	-0.570135	0.609625	-0.935224	0.349673	0.59894
ENSG00000106624.11	chr7	AEBP1	2153.79	0.606282	0.232376	2.60905	0.00907933	0.054752
ENSG00000088387.19	chr13	DOCK9	2153.48	0.0731849	0.259521	0.282	0.777943	0.902064
ENSG00000071054.16	chr2	MAP4K4	2152.67	0.101815	0.138199	0.736725	0.46129	0.697757
ENSG00000144749.13	chr3	LRIG1	2151.56	-0.22558	0.229103	-0.98462	0.324811	0.576272
ENSG00000185787.15	chr15	MORF4L1	2150.76	0.112588	0.142194	0.791793	0.428481	0.671893
ENSG00000108679.13	chr17	LGALS3BP	2149.39	-0.664549	0.165893	-4.00588	6.1787e-05	0.0010375
ENSG00000137145.20	chr9	DENND4C	2148.95	-0.136954	0.0852635	-1.60624	0.108221	0.298444
ENSG00000162244.12	chr3	RPL29	2148.62	-0.226854	0.166621	-1.3615	0.173356	0.398246
ENSG00000123612.16	chr2	ACVR1C	2147.81	-2.1188	0.28609	-7.40606	1.30106e-13	1.75524e-11
ENSG00000168300.14	chr8	PCMTD1	2147.01	-0.0805455	0.165376	-0.487044	0.626227	0.811516
ENSG00000127314.18	chr12	RAP1B	2146.22	-0.526091	0.1229	-4.28066	1.86342e-05	0.00037795
ENSG00000150907.9	chr13	FOXO1	2142.7	-0.267492	0.363993	-0.734881	0.462412	0.698693
ENSG00000135506.16	chr12	OS9	2141.22	-0.152209	0.0987231	-1.54178	0.123127	0.323047
ENSG00000133639.5	chr12	BTG1	2130.97	0.102071	0.243498	0.419185	0.675081	0.841552
ENSG00000038219.13	chr4	BOD1L1	2130.85	0.178409	0.144317	1.23623	0.216373	0.454667
ENSG00000164828.18	chr7	SUN1	2127.48	-0.158711	0.0848089	-1.87139	0.0612906	0.207665
ENSG00000077254.14	chr1	USP33	2124.52	0.0124577	0.127224	0.0979194	0.921996	0.968387
ENSG00000164190.19	chr5	NIPBL	2122.4	0.213605	0.125462	1.70255	0.0886523	0.263369
ENSG00000212232.1	chr20	SNORD17	2121.74	0.499752	0.232832	2.14641	0.0318404	0.133426
ENSG00000102910.14	chr16	LONP2	2119.78	-0.17843	0.11436	-1.56025	0.1187	0.316367
ENSG00000119707.14	chr14	RBM25	2116.37	0.32046	0.151486	2.11544	0.0343927	0.140821
ENSG00000206527.10	chr3	HACD2	2114.64	-0.947954	0.314431	-3.01483	0.00257126	0.0212137
ENSG00000078369.18	chr1	GNB1	2114.59	-0.25033	0.10077	-2.48418	0.0129849	0.0712361
ENSG00000114353.17	chr3	GNAI2	2113.47	-0.352509	0.139222	-2.532	0.0113414	0.0645515
ENSG00000079246.16	chr2	XRCC5	2111.59	-0.152272	0.0981946	-1.55072	0.12097	0.319972
ENSG00000167202.11	chr15	TBC1D2B	2110.79	0.329177	0.128722	2.55727	0.0105497	0.0613386
ENSG00000196712.17	chr17	NF1	2105.27	0.257567	0.0669382	3.84784	0.000119165	0.00179882
ENSG00000123684.13	chr1	LPGAT1	2104.82	-1.32624	0.238137	-5.56921	2.55901e-08	1.15961e-06
ENSG00000080345.18	chr2	RIF1	2104.68	0.205786	0.0945493	2.17649	0.0295183	0.126204
ENSG00000127954.12	chr7	STEAP4	2104	0.246416	0.272259	0.905079	0.365424	0.614387
ENSG00000158186.13	chr3	MRAS	2103	-0.8529	0.216334	-3.94251	8.06344e-05	0.00129064
ENSG00000167986.13	chr11	DDB1	2102.16	-0.19954	0.128902	-1.548	0.121622	0.320823
ENSG00000130402.12	chr19	ACTN4	2100.35	-0.414302	0.17202	-2.40845	0.0160203	0.0824851
ENSG00000014641.19	chr2	MDH1	2098.2	-1.04735	0.340841	-3.07283	0.00212039	0.0182902
ENSG00000172869.14	chr5	DMXL1	2097.77	-0.0531035	0.114396	-0.464208	0.642498	0.821753
ENSG00000174348.13	chr1	PODN	2097.07	1.83314	0.254481	7.20346	5.87037e-13	7.0711e-11
ENSG00000175215.11	chr12	CTDSP2	2096.56	-0.149434	0.123869	-1.20638	0.22767	0.469151
ENSG00000107186.16	chr9	MPDZ	2093.48	0.150475	0.186386	0.807328	0.419477	0.662881
ENSG00000050628.20	chr1	PTGER3	2091.42	-1.52591	0.180369	-8.45994	2.67506e-17	6.19172e-15
ENSG00000103335.22	chr16	PIEZO1	2088.52	-0.733745	0.256428	-2.86141	0.0042176	0.0309522
ENSG00000135926.15	chr2	TMBIM1	2086.28	-0.650673	0.195783	-3.32343	0.000889164	0.00929273
ENSG00000163629.13	chr4	PTPN13	2077.75	0.82027	0.147534	5.55987	2.69968e-08	1.21868e-06
ENSG00000067900.8	chr18	ROCK1	2077.17	-0.0657908	0.122852	-0.535529	0.592284	0.791444
ENSG00000061987.16	chr12	MON2	2076.55	0.123365	0.103422	1.19284	0.232933	0.475612
ENSG00000015568.13	chr2	RGPD5	2076.47	0.107313	0.177006	0.60627	0.544335	0.758228
ENSG00000197226.12	chr5	TBC1D9B	2070.2	-0.0992443	0.144542	-0.686611	0.492328	0.7215
ENSG00000175061.18	chr17	SNHG29	2068.98	-0.645845	0.211163	-3.05852	0.00222435	0.0189721
ENSG00000108424.10	chr17	KPNB1	2065.92	-0.0585184	0.0842559	-0.694532	0.487349	0.717422
ENSG00000065150.21	chr13	IPO5	2063.86	-0.304421	0.125225	-2.43099	0.0150577	0.0790346
ENSG00000173575.21	chr15	CHD2	2060.84	0.223729	0.140545	1.59187	0.111414	0.303772
ENSG00000131069.20	chr20	ACSS2	2059.22	-1.26869	0.192133	-6.60317	4.02453e-11	3.54534e-09
ENSG00000171863.15	chr2	RPS7	2054.18	-0.240648	0.164161	-1.46592	0.14267	0.35385
ENSG00000197894.11	chr4	ADH5	2051.42	-0.327389	0.201996	-1.62077	0.105067	0.293104
ENSG00000071537.14	chr14	SEL1L	2051.07	-0.51787	0.124434	-4.16182	3.15724e-05	0.000590288
ENSG00000110917.8	chr12	MLEC	2048.04	-0.505593	0.141989	-3.56079	0.000369738	0.00454935
ENSG00000185591.10	chr12	SP1	2047.87	-0.0288831	0.117011	-0.246841	0.805031	0.915498
ENSG00000125844.16	chr20	RRBP1	2047.41	-0.0378661	0.141073	-0.268415	0.78838	0.906627
ENSG00000144746.7	chr3	ARL6IP5	2047.21	-0.559211	0.12363	-4.52327	6.08924e-06	0.000144629
ENSG00000183054.11	chr2	RGPD6	2046.29	0.0925727	0.17412	0.53166	0.594961	0.792957
ENSG00000139793.18	chr13	MBNL2	2045.94	-0.0901647	0.183563	-0.491192	0.623291	0.810446
ENSG00000110700.7	chr11	RPS13	2043.54	-0.0145641	0.211046	-0.069009	0.944982	0.977538
ENSG00000105220.17	chr19	GPI	2043.02	-1.02986	0.153506	-6.7089	1.96094e-11	1.82988e-09
ENSG00000065534.18	chr3	MYLK	2042.59	-0.0582634	0.219894	-0.264962	0.791039	0.907818
ENSG00000130741.11	chrX	EIF2S3	2037.75	-0.364152	0.120105	-3.03195	0.0024298	0.0203063
ENSG00000237296.9	chr16	SMG1P1	2036.81	-0.0355274	0.177397	-0.20027	0.841269	0.931854
ENSG00000276550.4	chr15	HERC2P2	2036.21	0.436734	0.243759	1.79166	0.073187	0.233087
ENSG00000182944.17	chr22	EWSR1	2034.04	0.0823029	0.101951	0.807277	0.419507	0.662884
ENSG00000152104.12	chr1	PTPN14	2032.8	0.231281	0.134476	1.71987	0.0854562	0.257569
ENSG00000100242.15	chr22	SUN2	2032.39	-0.298411	0.221084	-1.34976	0.177092	0.403842
ENSG00000185710.9	chr16	SMG1P4	2025.85	-0.00332868	0.182357	-0.0182536	0.985437	0.994323
ENSG00000121741.16	chr13	ZMYM2	2016.76	0.0197882	0.120572	0.164119	0.869638	0.944488
ENSG00000008710.19	chr16	PKD1	2014.91	0.0530133	0.183975	0.288154	0.773229	0.899091
ENSG00000204287.14	chr6	HLA-DRA	2013.59	-0.626006	0.301078	-2.07922	0.0375974	0.149327
ENSG00000142871.17	chr1	CCN1	2012.51	1.02565	0.694435	1.47696	0.139686	0.349718
ENSG00000152952.12	chr3	PLOD2	2010.37	-1.58496	0.323081	-4.90576	9.30648e-07	2.793e-05
ENSG00000166482.11	chr17	MFAP4	2009.66	0.956127	0.269563	3.54695	0.000389723	0.00474277
ENSG00000102189.17	chr12	EEA1	2005.81	0.0194597	0.186482	0.104351	0.91689	0.966127
ENSG00000152291.14	chr2	TGOLN2	2005.26	0.040894	0.135563	0.30166	0.762911	0.893439
ENSG00000137177.20	chr6	KIF13A	2005.19	-0.184111	0.123423	-1.49171	0.135775	0.343643
ENSG00000108953.17	chr17	YWHAE	2004.4	-0.119036	0.10001	-1.19023	0.233954	0.476601
ENSG00000013441.16	chr2	CLK1	2002.76	0.830754	0.133171	6.23825	4.42499e-10	3.05467e-08
ENSG00000136960.12	chr8	ENPP2	2000.93	-1.02979	0.184713	-5.57507	2.4743e-08	1.12583e-06
ENSG00000047346.12	chr15	FAM214A	1999.59	0.232427	0.232865	0.998119	0.318221	0.569936
ENSG00000144028.15	chr2	SNRNP200	1996.04	0.0678654	0.0903502	0.751137	0.45257	0.690717
ENSG00000173757.9	chr17	STAT5B	1994.02	-0.327242	0.150849	-2.16933	0.0300574	0.128032
ENSG00000179218.13	chr19	CALR	1992.84	-0.110534	0.127257	-0.868587	0.385073	0.633091
ENSG00000062485.19	chr12	CS	1992.28	-0.83849	0.252483	-3.32098	0.000897034	0.0093584
ENSG00000162368.13	chr1	CMPK1	1991.32	-0.0191621	0.183646	-0.104342	0.916898	0.966127
ENSG00000163349.22	chr1	HIPK1	1989.64	-0.0940251	0.194703	-0.482915	0.629156	0.813325
ENSG00000171791.13	chr18	BCL2	1989.54	-0.353717	0.222472	-1.58994	0.111848	0.304465
ENSG00000150540.14	chr2	HNMT	1989	1.13694	0.267164	4.25558	2.08511e-05	0.000415072
ENSG00000105221.18	chr19	AKT2	1988.81	-0.310752	0.126382	-2.45882	0.0139393	0.074743
ENSG00000144426.18	chr2	NBEAL1	1988.69	-0.263936	0.121017	-2.18098	0.0291849	0.125346
ENSG00000163297.17	chr4	ANTXR2	1986.79	-0.78683	0.161624	-4.86828	1.12575e-06	3.31808e-05
ENSG00000187240.16	chr11	DYNC2H1	1984.84	-0.243846	0.167708	-1.45399	0.145948	0.358213
ENSG00000133812.15	chr11	SBF2	1981.68	0.00327273	0.124375	0.0263134	0.979007	0.991906
ENSG00000138593.9	chr15	SECISBP2L	1978.17	0.093067	0.130318	0.714155	0.475131	0.707921
ENSG00000069020.18	chr5	MAST4	1977.18	0.00357493	0.172794	0.0206889	0.983494	0.99341
ENSG00000138119.17	chr10	MYOF	1975.72	0.129772	0.216882	0.598353	0.549604	0.762051
ENSG00000104408.10	chr8	EIF3E	1972.12	0.058902	0.152796	0.385494	0.699872	0.855818
ENSG00000198752.11	chr14	CDC42BPB	1972.11	-0.0470439	0.104326	-0.450934	0.652037	0.827054
ENSG00000077097.15	chr3	TOP2B	1972.07	0.048327	0.114144	0.423387	0.672013	0.839625
ENSG00000185164.14	chr16	NOMO2	1972.05	-0.553352	0.18267	-3.02923	0.00245175	0.0204607
ENSG00000094916.16	chr12	CBX5	1970.17	0.657678	0.115169	5.71056	1.12608e-08	5.49289e-07
ENSG00000148516.21	chr10	ZEB1	1969.17	0.0687513	0.157846	0.435558	0.663157	0.833317
ENSG00000154736.6	chr21	ADAMTS5	1967.26	-0.45746	0.198743	-2.30176	0.0213487	0.100686
ENSG00000163939.18	chr3	PBRM1	1964.67	-0.237762	0.104298	-2.27964	0.0226289	0.104939
ENSG00000152795.17	chr4	HNRNPDL	1961.21	0.214314	0.133231	1.60859	0.107706	0.297861
ENSG00000268043.7	chr1	NBPF12	1958.98	-0.0577854	0.128884	-0.448354	0.653898	0.828085
ENSG00000130396.20	chr6	AFDN	1957.75	-0.0387183	0.172179	-0.224873	0.822078	0.924036
ENSG00000169439.12	chr8	SDC2	1956.67	0.0736944	0.186604	0.394923	0.6929	0.85229
ENSG00000109475.16	chr4	RPL34	1956.39	0.0816651	0.192581	0.424057	0.671524	0.839192
ENSG00000181555.20	chr3	SETD2	1955.9	0.141866	0.126447	1.12194	0.261886	0.509717
ENSG00000117298.16	chr1	ECE1	1954.4	0.0644931	0.173018	0.372753	0.709333	0.861763
ENSG00000112936.19	chr5	C7	1951.15	1.98638	0.192771	10.3043	6.73548e-25	3.53373e-22
ENSG00000151491.14	chr12	EPS8	1950.66	-0.111131	0.188627	-0.589157	0.555756	0.766002
ENSG00000138071.13	chr2	ACTR2	1946.88	-0.116928	0.161671	-0.723246	0.469529	0.704294
ENSG00000126261.13	chr19	UBA2	1941.2	-0.718303	0.160462	-4.47646	7.5892e-06	0.000174803
ENSG00000100243.21	chr22	CYB5R3	1939.72	0.0465616	0.161992	0.287432	0.773782	0.899221
ENSG00000131236.17	chr1	CAP1	1936.97	-0.348935	0.13349	-2.61395	0.00895025	0.0541812
ENSG00000066933.16	chr15	MYO9A	1933.86	0.385405	0.0932426	4.13336	3.57505e-05	0.000652772
ENSG00000135272.10	chr7	MDFIC	1933.24	-0.736907	0.202515	-3.63878	0.000273938	0.00358106
ENSG00000113558.18	chr5	SKP1	1930.23	0.112752	0.227573	0.495451	0.620282	0.808805
ENSG00000182534.13	chr17	MXRA7	1928.95	-0.313155	0.203483	-1.53898	0.12381	0.324133
ENSG00000136436.14	chr17	CALCOCO2	1926.79	0.119655	0.135505	0.88303	0.37722	0.625257
ENSG00000082781.12	chr3	ITGB5	1926.29	-0.881947	0.28232	-3.12393	0.00178451	0.0160001
ENSG00000149591.17	chr11	TAGLN	1925.18	-0.308419	0.312668	-0.986409	0.323932	0.575319
ENSG00000170248.15	chr3	PDCD6IP	1924.43	-0.202644	0.0996642	-2.03327	0.0420257	0.160877
ENSG00000139318.8	chr12	DUSP6	1922.13	-0.339994	0.277035	-1.22726	0.219725	0.458949
ENSG00000152518.8	chr2	ZFP36L2	1922.12	0.0524113	0.178828	0.293082	0.769459	0.896877
ENSG00000102144.15	chrX	PGK1	1921.07	-0.547972	0.158746	-3.45187	0.000556718	0.00637109
ENSG00000128272.14	chr22	ATF4	1920.49	-0.293244	0.161502	-1.81573	0.0694125	0.225539
ENSG00000162923.16	chr1	WDR26	1919.73	-0.137347	0.105932	-1.29656	0.194783	0.427127
ENSG00000062716.13	chr17	VMP1	1918.36	0.312902	0.431715	0.724788	NA	NA
ENSG00000170153.11	chr4	RNF150	1918.23	-0.321917	0.339662	-0.947757	0.343253	0.593081
ENSG00000088888.18	chr20	MAVS	1913.18	0.11503	0.120166	0.957264	0.338434	0.588975
ENSG00000163714.18	chr3	U2SURP	1911.54	0.131652	0.133981	0.982621	0.325794	0.577141
ENSG00000198677.11	chr5	TTC37	1908.81	-0.227432	0.122943	-1.84991	0.0643269	0.214535
ENSG00000188559.15	chr20	RALGAPA2	1908.7	0.611707	0.2036	3.00445	0.0026606	0.0217513
ENSG00000075539.14	chr4	FRYL	1908.58	-0.00624282	0.163614	-0.0381557	0.969564	0.98787
ENSG00000091409.15	chr2	ITGA6	1907.53	-0.226614	0.269047	-0.842283	0.399629	0.646969
ENSG00000173744.17	chr2	AGFG1	1905.6	-0.567527	0.201083	-2.82235	0.00476733	0.0337994
ENSG00000149131.15	chr11	SERPING1	1902.37	0.988056	0.130651	7.56256	3.95227e-14	5.8685e-12
ENSG00000165671.20	chr5	NSD1	1899.7	0.180526	0.0955056	1.89021	0.0587301	0.202388
ENSG00000114127.10	chr3	XRN1	1897.97	0.0235636	0.107844	0.218497	0.827042	0.926263
ENSG00000159433.12	chr15	STARD9	1896.27	0.141194	0.166628	0.847361	0.396794	0.643951
ENSG00000101972.18	chrX	STAG2	1895.7	-0.103348	0.133884	-0.77192	0.440162	0.6807
ENSG00000154265.16	chr17	ABCA5	1890.37	-0.00164013	0.164018	-0.00999973	0.992022	0.996962
ENSG00000170889.14	chr19	RPS9	1889.67	0.146397	0.20229	0.723698	0.469251	0.704026
ENSG00000165424.7	chr10	ZCCHC24	1889.66	0.155099	0.161087	0.962831	0.335632	0.586351
ENSG00000054523.17	chr1	KIF1B	1888.86	-0.124038	0.0962051	-1.28931	0.19729	0.430013
ENSG00000130779.20	chr12	CLIP1	1887.39	-0.111365	0.136768	-0.814265	0.415493	0.660075
ENSG00000102024.18	chrX	PLS3	1884.21	-0.781136	0.128408	-6.08323	1.17785e-09	7.24165e-08
ENSG00000168028.14	chr3	RPSA	1882.46	0.0179659	0.216525	0.0829738	0.933872	0.973299
ENSG00000185864.16	chr16	NPIPB4	1882.44	0.174127	0.206983	0.841264	0.4002	0.647411
ENSG00000198380.12	chr2	GFPT1	1881.81	-0.462816	0.179073	-2.58451	0.00975179	0.0578467
ENSG00000159658.12	chr1	EFCAB14	1878.68	0.11493	0.0805487	1.42683	0.153628	0.3695
ENSG00000126561.16	chr17	STAT5A	1878.48	-0.565853	0.200758	-2.81858	0.00482362	0.0340859
ENSG00000082898.17	chr2	XPO1	1878.47	-0.0604035	0.108968	-0.554324	0.579357	0.783488
ENSG00000184110.14	chr16	EIF3C	1877.96	0.20608	0.166631	1.23674	0.216182	0.454443
ENSG00000125868.16	chr20	DSTN	1877.87	-0.068686	0.183168	-0.374988	0.707669	0.861127
ENSG00000169604.19	chr2	ANTXR1	1876.93	1.51851	0.238878	6.35683	2.05958e-10	1.53876e-08
ENSG00000051620.11	chr6	HEBP2	1875	0.232443	0.233956	0.993531	0.320451	0.571846
ENSG00000169692.13	chr9	AGPAT2	1873.57	-1.60148	0.231675	-6.91259	4.75872e-12	4.90605e-10
ENSG00000137776.17	chr15	SLTM	1870.58	-0.09459	0.167788	-0.563748	0.572925	0.778979
ENSG00000117519.16	chr1	CNN3	1869.78	-0.0482829	0.163859	-0.294661	0.768253	0.896441
ENSG00000173193.15	chr3	PARP14	1868.42	-0.0576925	0.157036	-0.367384	0.713333	0.864269
ENSG00000113013.15	chr5	HSPA9	1867.95	-0.33992	0.143426	-2.37	0.0177882	0.0885063
ENSG00000186432.9	chr3	KPNA4	1865.93	-0.294752	0.155349	-1.89736	0.0577811	0.199883
ENSG00000135976.19	chr2	ANKRD36	1864.33	0.519548	0.184981	2.80865	0.00497493	0.0349044
ENSG00000174233.11	chr12	ADCY6	1863.97	-0.707442	0.161032	-4.39317	1.11712e-05	0.000242632
ENSG00000148672.9	chr10	GLUD1	1859.98	-0.328286	0.176451	-1.86049	0.0628157	0.211065
ENSG00000278540.5	chr17	ACACA	1859.26	-0.749559	0.18311	-4.09349	4.24934e-05	0.000753595
ENSG00000079950.14	chr6	STX7	1856.48	-0.292682	0.186611	-1.5684	0.116787	0.312966
ENSG00000164125.15	chr4	GASK1B	1854.45	-1.34468	0.275045	-4.88895	1.01377e-06	3.01056e-05
ENSG00000026508.18	chr11	CD44	1853.93	-0.85749	0.249639	-3.43491	0.000592741	0.00667973
ENSG00000054118.15	chr1	THRAP3	1853.61	0.18543	0.111568	1.66204	0.0965046	0.277614
ENSG00000164307.13	chr5	ERAP1	1851.67	-0.16215	0.15754	-1.02926	0.303356	0.555231
ENSG00000171105.14	chr19	INSR	1850.22	-0.0990609	0.170287	-0.58173	0.560748	0.769558
ENSG00000112701.18	chr6	SENP6	1849.4	0.29971	0.124407	2.4091	0.0159918	0.0823984
ENSG00000179195.16	chr12	ZNF664	1848.8	0.308594	0.180154	1.71295	0.0867224	0.259661
ENSG00000166347.19	chr18	CYB5A	1847.67	-0.336214	0.239051	-1.40645	0.159589	0.377795
ENSG00000140299.12	chr15	BNIP2	1847.57	-0.296885	0.128264	-2.31464	0.0206324	0.098364
ENSG00000145741.15	chr5	BTF3	1845.69	0.0173343	0.149524	0.11593	0.907708	0.961033
ENSG00000003756.17	chr3	RBM5	1843.65	0.168947	0.101937	1.65736	0.0974461	0.279234
ENSG00000234456.8	chr7	MAGI2-AS3	1842.94	0.348265	0.170661	2.04069	0.0412818	0.159148
ENSG00000118058.22	chr11	KMT2A	1838.3	0.637846	0.116046	5.49651	3.87382e-08	1.69679e-06
ENSG00000122642.11	chr7	FKBP9	1835.22	-0.262121	0.148704	-1.76271	0.0779498	0.241829
ENSG00000185278.15	chr1	ZBTB37	1833.16	-0.270887	0.116613	-2.32296	0.0201815	0.0967441
ENSG00000066027.12	chr1	PPP2R5A	1832.67	-0.881228	0.183296	-4.80769	1.52687e-06	4.3536e-05
ENSG00000101474.12	chr20	APMAP	1829.74	-0.218739	0.258894	-0.844897	0.398168	0.645321
ENSG00000100600.15	chr14	LGMN	1827.8	-0.65644	0.333532	-1.96815	0.049051	0.179821
ENSG00000023228.14	chr2	NDUFS1	1827.62	-0.562431	0.134233	-4.18997	2.78986e-05	0.000531605
ENSG00000135316.18	chr6	SYNCRIP	1827.48	0.155638	0.15555	1.00056	0.317038	0.568578
ENSG00000064989.13	chr2	CALCRL	1824.08	0.154214	0.343632	0.448776	0.653593	0.827915
ENSG00000020181.18	chr8	ADGRA2	1819.51	0.367434	0.174541	2.10514	0.0352789	0.143381
ENSG00000197386.12	chr4	HTT	1819.29	-0.0880667	0.099335	-0.886563	0.375314	0.623868
ENSG00000156052.11	chr9	GNAQ	1818.01	-0.0266254	0.130126	-0.204612	0.837875	0.930888
ENSG00000182899.17	chr3	RPL35A	1811.48	-0.0675922	0.208425	-0.3243	0.745711	0.883681
ENSG00000124422.12	chr17	USP22	1808.58	0.0956207	0.0882849	1.08309	0.278768	0.529764
ENSG00000273730.1	GL000220.1	5_8S_rRNA	1807.63	1.67835	0.873465	1.92149	0.0546702	0.193175
ENSG00000130635.15	chr9	COL5A1	1807.49	0.0398501	0.164109	0.242827	0.80814	0.916853
ENSG00000153914.16	chr5	SREK1	1806.77	0.0730142	0.179703	0.406304	0.684519	0.847269
ENSG00000121310.17	chr1	ECHDC2	1806.36	0.610146	0.153739	3.96871	7.2262e-05	0.00117983
ENSG00000057608.17	chr10	GDI2	1804.91	-0.317728	0.134491	-2.36245	0.0181545	0.0896109
ENSG00000023516.9	chr13	AKAP11	1803.93	0.0742867	0.141059	0.526635	0.598447	0.795403
ENSG00000150760.12	chr10	DOCK1	1802.74	0.13616	0.101611	1.34001	0.180243	0.407796
ENSG00000110075.14	chr11	PPP6R3	1798.23	-0.0257177	0.102126	-0.251822	0.801178	0.912975
ENSG00000255302.5	chr15	EID1	1793.5	0.0932671	0.157396	0.592562	0.553474	0.764742
ENSG00000174437.17	chr12	ATP2A2	1793.13	-0.164342	0.168252	-0.97676	0.328688	0.579212
ENSG00000139329.5	chr12	LUM	1792.67	-1.06537	0.300018	-3.551	0.00038377	0.00469452
ENSG00000187446.12	chr15	CHP1	1790.87	-0.831062	0.233804	-3.55453	0.00037866	0.00464163
ENSG00000166033.13	chr10	HTRA1	1790.22	-0.975474	0.160449	-6.07967	1.20432e-09	7.38517e-08
ENSG00000130522.6	chr19	JUND	1788.71	0.0315333	0.370301	0.0851557	0.932138	0.972652
ENSG00000275131.3	chr1	AC241952.1	1788.71	-0.0451522	0.301852	-0.149584	0.881093	0.950134
ENSG00000111058.8	chr12	ACSS3	1788.61	-0.481428	0.255249	-1.88611	0.0592801	0.203659
ENSG00000091513.16	chr3	TF	1788.57	-1.29641	0.443659	-2.92209	0.00347694	0.0267646
ENSG00000147649.10	chr8	MTDH	1787.78	-0.324012	0.0984449	-3.2913	0.000997257	0.0101571
ENSG00000138061.12	chr2	CYP1B1	1787.22	3.25381	0.14447	22.5225	2.50145e-112	5.90568e-108
ENSG00000115594.12	chr2	IL1R1	1787.05	0.503691	0.225312	2.23552	0.0253831	0.113843
ENSG00000120594.17	chr10	PLXDC2	1786.56	-0.428026	0.166713	-2.56745	0.010245	0.0599591
ENSG00000154945.7	chr17	ANKRD40	1786.27	-0.539168	0.169366	-3.18346	0.00145528	0.0137036
ENSG00000155506.17	chr5	LARP1	1783.84	-0.163519	0.155513	-1.05148	0.293037	0.544793
ENSG00000169629.12	chr2	RGPD8	1783.61	0.147533	0.164468	0.897033	0.369701	0.618983
ENSG00000121892.15	chr4	PDS5A	1782.52	-0.0261836	0.122388	-0.21394	0.830594	0.927768
ENSG00000085719.13	chr8	CPNE3	1782.3	0.155355	0.13792	1.12642	0.259989	0.507656
ENSG00000153250.20	chr2	RBMS1	1780.71	0.0325324	0.0876636	0.371105	0.710559	0.862578
ENSG00000139613.12	chr12	SMARCC2	1780.21	0.268128	0.157119	1.70652	0.0879104	0.262086
ENSG00000113387.12	chr5	SUB1	1779.98	-0.3604	0.194809	-1.85002	0.0643104	0.21451
ENSG00000134324.11	chr2	LPIN1	1777.96	-0.847557	0.642038	-1.32011	0.1868	0.416406
ENSG00000171206.14	chr10	TRIM8	1777.57	0.117463	0.180742	0.64989	0.515763	0.738382
ENSG00000205609.12	chr16	EIF3CL	1776.27	0.229639	0.167004	1.37505	0.169116	0.392282
ENSG00000173706.14	chr3	HEG1	1775.18	0.310904	0.215912	1.43996	0.14988	0.363894
ENSG00000186260.16	chr16	MRTFB	1775.08	0.3349	0.193919	1.72701	0.0841655	0.254686
ENSG00000158195.11	chr1	WASF2	1774.78	0.215352	0.105111	2.04881	0.0404805	0.157085
ENSG00000115020.17	chr2	PIKFYVE	1774.7	0.0272768	0.139404	0.195667	0.844871	0.933838
ENSG00000143549.21	chr1	TPM3	1773.72	-0.120833	0.185734	-0.650571	0.515323	0.738099
ENSG00000176720.6	chr2	BOK	1772.95	-1.57217	0.330071	-4.76311	1.9063e-06	5.21503e-05
ENSG00000163946.13	chr3	TASOR	1771.36	-0.0018012	0.10813	-0.0166577	0.98671	0.994885
ENSG00000112159.12	chr6	MDN1	1770.29	0.181568	0.0870809	2.08505	0.0370651	0.148221
ENSG00000101596.15	chr18	SMCHD1	1769.64	0.257361	0.158152	1.6273	0.103674	0.29052
ENSG00000011028.14	chr17	MRC2	1768.68	0.363273	0.236213	1.53791	0.124072	0.324453
ENSG00000211896.7	chr14	IGHG1	1767.83	3.79798	1.46878	2.58581	NA	NA
ENSG00000073614.13	chr12	KDM5A	1767.1	0.0301127	0.0889319	0.338604	0.734908	0.876732
ENSG00000134853.12	chr4	PDGFRA	1766.96	0.587078	0.215945	2.71865	0.00655495	0.0430474
ENSG00000079739.17	chr1	PGM1	1766.13	-0.9798	0.211989	-4.62193	3.80191e-06	9.47827e-05
ENSG00000002834.18	chr17	LASP1	1766.06	-0.384606	0.155654	-2.4709	0.0134772	0.0729447
ENSG00000117114.19	chr1	ADGRL2	1764.78	0.575157	0.151291	3.80165	0.000143734	0.002096
ENSG00000089737.17	chr14	DDX24	1762.46	-0.121126	0.115843	-1.04561	0.295742	0.547326
ENSG00000114480.13	chr3	GBE1	1761.95	-0.91749	0.243726	-3.76444	0.000166924	0.00237262
ENSG00000185896.11	chr13	LAMP1	1759.98	-0.522828	0.157804	-3.31315	0.000922522	0.00954837
ENSG00000065526.11	chr1	SPEN	1759.93	0.741432	0.172407	4.30047	1.70433e-05	0.000349284
ENSG00000102606.18	chr13	ARHGEF7	1754.07	-0.117842	0.130642	-0.902022	0.367045	0.616372
ENSG00000103479.16	chr16	RBL2	1753.21	-0.015343	0.0875957	-0.175157	0.860957	0.940722
ENSG00000083168.11	chr8	KAT6A	1752.59	0.22583	0.113864	1.98333	0.04733	0.175198
ENSG00000174282.12	chr17	ZBTB4	1750.57	0.205698	0.108939	1.8882	0.0589985	0.203016
ENSG00000023287.13	chr8	RB1CC1	1748.47	-0.192371	0.144672	-1.3297	0.183616	0.412267
ENSG00000085733.16	chr11	CTTN	1747.46	-0.175157	0.104646	-1.6738	0.0941698	0.273632
ENSG00000072110.13	chr14	ACTN1	1740.89	-0.41698	0.129591	-3.21765	0.00129245	0.0125106
ENSG00000114796.16	chr3	KLHL24	1740.85	-0.490306	0.186269	-2.63225	0.00848202	0.0520405
ENSG00000112851.14	chr5	ERBIN	1739.1	0.0508891	0.119886	0.424478	0.671217	0.83893
ENSG00000169967.16	chr2	MAP3K2	1739.09	-0.153979	0.1197	-1.28637	0.198313	0.431439
ENSG00000167615.16	chr19	LENG8	1736.36	0.327065	0.178646	1.8308	0.0671309	0.220737
ENSG00000140264.19	chr15	SERF2	1735.96	-0.389255	0.184579	-2.10888	0.0349552	0.142482
ENSG00000185567.7	chr14	AHNAK2	1733.67	0.0588793	0.313375	0.187887	0.850965	0.936755
ENSG00000138434.17	chr2	ITPRID2	1731.78	0.0452864	0.128371	0.352778	0.724255	0.871105
ENSG00000090060.18	chr14	PAPOLA	1731.44	0.202504	0.116058	1.74485	0.081011	0.248066
ENSG00000114391.13	chr3	RPL24	1731.43	0.11426	0.158483	0.720961	0.470934	0.705385
ENSG00000198625.13	chr1	MDM4	1730.85	0.0474893	0.114442	0.414963	0.678169	0.843611
ENSG00000143819.12	chr1	EPHX1	1730.21	0.463533	0.18074	2.56464	0.0103284	0.0603423
ENSG00000119900.9	chr6	OGFRL1	1729.53	-0.797006	0.186576	-4.27175	1.93945e-05	0.00039102
ENSG00000090615.15	chr12	GOLGA3	1729.27	-0.128965	0.14779	-0.872622	0.382869	0.630912
ENSG00000107957.16	chr10	SH3PXD2A	1728.88	1.63694	0.23426	6.98773	2.79367e-12	3.01168e-10
ENSG00000177311.11	chr3	ZBTB38	1728.8	0.191248	0.0954704	2.00321	0.0451543	0.169295
ENSG00000109099.15	chr17	PMP22	1727.5	-0.31906	0.198199	-1.6098	0.107442	0.297509
ENSG00000219481.10	chr1	NBPF1	1726.8	0.128614	0.173194	0.742601	0.457723	0.695091
ENSG00000145734.19	chr5	BDP1	1725.02	0.26578	0.149861	1.7735	0.0761452	0.23855
ENSG00000163041.11	chr1	H3F3A	1723.48	-0.142981	0.129924	-1.10049	0.271119	0.521029
ENSG00000204388.7	chr6	HSPA1B	1721.33	1.66075	0.337933	4.91445	8.90343e-07	2.69834e-05
ENSG00000173064.13	chr12	HECTD4	1719.47	0.285004	0.101305	2.81332	0.00490329	0.0345637
ENSG00000012822.16	chr12	CALCOCO1	1717.65	0.137593	0.104845	1.31235	0.189404	0.419844
ENSG00000147548.17	chr8	NSD3	1716.95	0.170446	0.12825	1.32901	0.183843	0.412464
ENSG00000103064.15	chr16	SLC7A6	1716.33	-0.592286	0.325179	-1.82142	0.0685437	0.223666
ENSG00000158615.9	chr1	PPP1R15B	1715.74	-0.294522	0.362553	-0.812356	0.416587	0.660924
ENSG00000173210.19	chr5	ABLIM3	1713.97	-1.56164	0.240264	-6.49971	8.04773e-11	6.59719e-09
ENSG00000112697.16	chr6	TMEM30A	1712.71	-0.164746	0.163798	-1.00579	0.314518	0.566386
ENSG00000133835.16	chr5	HSD17B4	1712.35	-0.123368	0.161948	-0.761777	0.446193	0.685461
ENSG00000024422.12	chr19	EHD2	1709.98	-0.139579	0.223557	-0.624355	0.532394	0.750453
ENSG00000133872.14	chr8	SARAF	1708.36	-0.205968	0.149549	-1.37726	0.168431	0.391156
ENSG00000133083.14	chr13	DCLK1	1708.09	0.45531	0.249152	1.82744	0.0676334	0.221741
ENSG00000143149.12	chr1	ALDH9A1	1707.74	-1.11509	0.184545	-6.04237	1.51867e-09	9.0541e-08
ENSG00000147274.14	chrX	RBMX	1707.6	0.432646	0.1251	3.4584	0.000543391	0.00623856
ENSG00000127951.7	chr7	FGL2	1707.41	0.529424	0.481627	1.09924	NA	NA
ENSG00000119471.15	chr9	HSDL2	1706.81	-0.940563	0.155164	-6.06172	1.34675e-09	8.15265e-08
ENSG00000175265.17	chr15	GOLGA8A	1706.27	0.218666	0.249687	0.875762	0.38116	0.629198
ENSG00000100614.18	chr14	PPM1A	1703.81	-0.0766616	0.134538	-0.569813	0.568804	0.775901
ENSG00000213625.9	chr1	LEPROT	1702.39	0.309212	0.103372	2.99126	0.0027783	0.022379
ENSG00000104388.15	chr8	RAB2A	1701.75	-0.272976	0.170107	-1.60473	0.108553	0.299151
ENSG00000118898.16	chr16	PPL	1701.75	0.412358	0.4818	0.855871	0.392069	0.639959
ENSG00000165757.9	chr10	JCAD	1701.58	0.233011	0.227122	1.02593	0.304925	0.556461
ENSG00000265808.4	chr1	SEC22B	1701.2	-0.334367	0.131566	-2.54143	0.01104	0.0632632
ENSG00000114331.15	chr3	ACAP2	1700.96	0.26761	0.111949	2.39047	0.0168269	0.0851043
ENSG00000198162.12	chr1	MAN1A2	1700.15	-0.313244	0.133708	-2.34274	0.0191426	0.0931828
ENSG00000131370.16	chr3	SH3BP5	1699.4	0.500668	0.184444	2.71447	0.00663823	0.0434539
ENSG00000275052.5	chr2	PPP4R3B	1698.2	-0.266522	0.112566	-2.36769	0.0178996	0.0887985
ENSG00000202538.1	chr12	RNU4-2	1696.1	0.656902	0.258282	2.54335	0.0109795	0.0631001
ENSG00000104904.12	chr19	OAZ1	1695.27	-0.367998	0.179306	-2.05235	0.0401358	0.156287
ENSG00000112419.14	chr6	PHACTR2	1695.16	-0.106969	0.116528	-0.917969	0.358635	0.608001
ENSG00000147872.10	chr9	PLIN2	1693.94	-0.437939	0.287571	-1.52289	0.127786	0.330365
ENSG00000166233.15	chr15	ARIH1	1691.56	-0.0419155	0.156718	-0.267458	0.789117	0.907098
ENSG00000172845.15	chr2	SP3	1689.92	0.0399573	0.103003	0.387926	0.698071	0.855077
ENSG00000186591.13	chr7	UBE2H	1689.52	-0.115198	0.15814	-0.728458	0.466333	0.701699
ENSG00000110880.10	chr12	CORO1C	1685.87	-0.696913	0.214287	-3.25224	0.001145	0.0113421
ENSG00000179094.16	chr17	PER1	1685.16	0.345119	0.465202	0.741868	0.458167	0.695261
ENSG00000147140.16	chrX	NONO	1684.46	-0.147238	0.109407	-1.34578	0.178374	0.405433
ENSG00000151474.23	chr10	FRMD4A	1684.38	-0.390592	0.157477	-2.48031	0.0131269	0.071756
ENSG00000204256.13	chr6	BRD2	1683.56	0.468702	0.117077	4.00335	6.2451e-05	0.00104494
ENSG00000138356.14	chr2	AOX1	1680.17	0.958435	0.32165	2.97975	0.00288485	0.023033
ENSG00000067167.8	chr8	TRAM1	1678.34	0.0350711	0.130179	0.269407	0.787617	0.906316
ENSG00000106261.17	chr7	ZKSCAN1	1675.67	0.29554	0.0845531	3.49531	0.000473508	0.00555619
ENSG00000163637.13	chr3	PRICKLE2	1672.31	-0.253575	0.124582	-2.0354	0.0418103	0.160295
ENSG00000138095.19	chr2	LRPPRC	1667.36	-0.304098	0.142534	-2.13352	0.0328819	0.136554
ENSG00000116747.12	chr1	RO60	1666.42	-0.163989	0.108262	-1.51475	0.129836	0.333874
ENSG00000185950.9	chr13	IRS2	1665.88	0.0216985	0.248899	0.0871782	0.93053	0.971944
ENSG00000166025.18	chr11	AMOTL1	1665.86	-0.0693867	0.144224	-0.481104	0.630443	0.814117
ENSG00000188994.13	chr6	ZNF292	1665.7	0.368709	0.131798	2.79753	0.00514956	0.0357892
ENSG00000188554.14	chr17	NBR1	1664.74	-0.0363999	0.115448	-0.315293	0.752539	0.887699
ENSG00000162496.9	chr1	DHRS3	1663.18	-0.242914	0.261712	-0.928172	0.353319	0.602274
ENSG00000275757.1	KI270733.1	5_8S_rRNA	1662.47	1.66021	0.910075	1.82425	0.0681139	0.22279
ENSG00000138246.17	chr3	DNAJC13	1660.17	-0.0169361	0.0943531	-0.179497	0.857548	0.93952
ENSG00000168710.18	chr1	AHCYL1	1659.71	-0.1894	0.155006	-1.22189	0.22175	0.461829
ENSG00000154305.18	chr1	MIA3	1659.07	-0.185006	0.114787	-1.61172	0.107022	0.296803
ENSG00000058272.19	chr12	PPP1R12A	1658.64	0.0101855	0.172512	0.0590424	0.952918	0.980495
ENSG00000168137.16	chr3	SETD5	1657.98	0.321402	0.131501	2.44411	0.0145209	0.0768883
ENSG00000151365.2	chr11	THRSP	1657.96	-1.36774	0.223264	-6.12612	9.00493e-10	5.73039e-08
ENSG00000055332.18	chr2	EIF2AK2	1654.79	0.178594	0.15405	1.15933	0.246322	0.491967
ENSG00000131469.14	chr17	RPL27	1653.92	-0.140098	0.199719	-0.701476	0.483006	0.713867
ENSG00000128595.17	chr7	CALU	1651.45	-0.305365	0.146981	-2.07758	0.0377484	0.149757
ENSG00000101608.12	chr18	MYL12A	1651.1	-0.217088	0.161449	-1.34462	0.178747	0.405851
ENSG00000107796.13	chr10	ACTA2	1649.8	-0.0462942	0.405542	-0.114154	0.909116	0.961744
ENSG00000182253.15	chr15	SYNM	1649.68	0.206025	0.205748	1.00135	0.31666	0.568299
ENSG00000113916.18	chr3	BCL6	1649.14	-0.234745	0.187252	-1.25363	0.209975	0.446684
ENSG00000108828.16	chr17	VAT1	1648.15	-0.0388863	0.195506	-0.198901	0.84234	0.932514
ENSG00000165494.11	chr11	PCF11	1646.08	0.201149	0.176147	1.14193	0.253481	0.500162
ENSG00000056097.16	chr5	ZFR	1644.4	-0.0672137	0.126547	-0.531134	0.595326	0.793201
ENSG00000101347.9	chr20	SAMHD1	1643.16	-0.371777	0.301785	-1.23193	0.217976	0.456467
ENSG00000160007.19	chr19	ARHGAP35	1643.02	0.234488	0.110247	2.12693	0.0334261	0.138109
ENSG00000109339.23	chr4	MAPK10	1640.9	0.168034	0.202931	0.828038	0.407649	0.653888
ENSG00000100320.23	chr22	RBFOX2	1640.88	0.175252	0.108366	1.61723	0.105828	0.2946
ENSG00000155313.15	chr21	USP25	1640.69	0.141005	0.170454	0.827232	0.408106	0.654238
ENSG00000148248.14	chr9	SURF4	1640.32	-0.743178	0.147619	-5.03444	4.79251e-07	1.57586e-05
ENSG00000144908.13	chr3	ALDH1L1	1637.91	-0.356844	0.269549	-1.32386	0.18555	0.414678
ENSG00000115415.18	chr2	STAT1	1635.73	-0.459666	0.187723	-2.44864	0.0143397	0.0762268
ENSG00000131507.11	chr5	NDFIP1	1634.09	0.732652	0.141649	5.17231	2.31216e-07	8.27086e-06
ENSG00000197614.11	chr12	MFAP5	1632.02	-1.45057	0.364764	-3.97673	6.98692e-05	0.00114951
ENSG00000206149.10	chr15	HERC2P9	1631.87	0.26436	0.193233	1.36809	0.171283	0.39529
ENSG00000009954.11	chr7	BAZ1B	1630.64	0.143841	0.134645	1.0683	0.285385	0.536694
ENSG00000163710.9	chr3	PCOLCE2	1629.11	-1.37459	0.349425	-3.93386	8.3594e-05	0.0013299
ENSG00000113163.16	chr5	CERT1	1628.45	-0.225291	0.146721	-1.5355	0.12466	0.32524
ENSG00000158966.16	chr1	CACHD1	1625.11	1.74098	0.189608	9.18201	4.23111e-20	1.38739e-17
ENSG00000086598.11	chr12	TMED2	1621.75	-0.357034	0.131217	-2.72094	0.0065096	0.042845
ENSG00000173848.19	chr10	NET1	1621.64	0.0894817	0.22498	0.397732	0.690828	0.850773
ENSG00000123091.5	chr1	RNF11	1619.67	-0.37632	0.154646	-2.43343	0.0149565	0.0786255
ENSG00000095787.23	chr10	WAC	1619.02	-0.040913	0.111942	-0.365482	0.714751	0.865229
ENSG00000184014.8	chr11	DENND5A	1618.35	-0.239724	0.133366	-1.79749	0.072258	0.231345
ENSG00000260314.3	chr10	MRC1	1617.62	-0.540627	0.380214	-1.4219	0.155054	0.37168
ENSG00000269378.1	chr19	AC022149.1	1616.9	-0.710126	0.241557	-2.93979	0.00328432	0.0255316
ENSG00000164879.7	chr8	CA3	1614.05	1.42593	1.03139	1.38254	0.166807	0.388632
ENSG00000131386.19	chr3	GALNT15	1613.66	-1.12584	0.305402	-3.68641	0.000227436	0.00306132
ENSG00000164754.14	chr8	RAD21	1612.93	-0.200917	0.181774	-1.10531	0.269023	0.518258
ENSG00000137710.16	chr11	RDX	1612.77	-0.138325	0.147309	-0.939011	0.347725	0.597137
ENSG00000115419.12	chr2	GLS	1612.64	-0.647021	0.150839	-4.28947	1.79104e-05	0.000365468
ENSG00000112078.14	chr6	KCTD20	1611.38	-0.556035	0.135129	-4.11484	3.8745e-05	0.000698802
ENSG00000188783.6	chr1	PRELP	1611.02	1.10556	0.307253	3.5982	0.000320424	0.00406763
ENSG00000105640.13	chr19	RPL18A	1610.74	-0.0828147	0.197485	-0.419347	0.674963	0.841552
ENSG00000165801.10	chr14	ARHGEF40	1610.22	-0.219986	0.14083	-1.56207	0.118272	0.315655
ENSG00000100934.15	chr14	SEC23A	1609.97	-0.517233	0.148512	-3.48277	0.000496247	0.00578849
ENSG00000170581.14	chr12	STAT2	1609.94	0.207423	0.1883	1.10156	0.270655	0.520535
ENSG00000006125.18	chr17	AP2B1	1609.54	0.358245	0.0878595	4.07747	4.55274e-05	0.000796191
ENSG00000113369.9	chr5	ARRDC3	1609.01	0.07415	0.173295	0.427883	0.668736	0.836948
ENSG00000138796.16	chr4	HADH	1608.94	-0.469713	0.157131	-2.9893	0.00279614	0.022492
ENSG00000134369.15	chr1	NAV1	1606.18	-0.611768	0.184364	-3.31826	0.000905786	0.00942058
ENSG00000127955.17	chr7	GNAI1	1606.08	-1.55603	0.166129	-9.36643	7.50271e-21	2.7251e-18
ENSG00000111530.13	chr12	CAND1	1605.73	0.0578233	0.0958948	0.602987	0.546517	0.759974
ENSG00000063177.13	chr19	RPL18	1603.21	0.0779772	0.173402	0.44969	0.652934	0.827583
ENSG00000136051.14	chr12	WASHC4	1602.48	-0.143115	0.118494	-1.20778	0.227134	0.468716
ENSG00000206538.9	chr3	VGLL3	1599.83	-0.898777	0.259929	-3.45779	0.000544632	0.00624763
ENSG00000277443.3	chr6	MARCKS	1598.28	0.496693	0.11024	4.50555	6.62004e-06	0.00015567
ENSG00000141298.19	chr17	SSH2	1596.66	0.747331	0.246088	3.03685	0.00239067	0.0200859
ENSG00000115084.14	chr2	SLC35F5	1596.06	-0.223434	0.146667	-1.52341	0.127655	0.330331
ENSG00000104805.16	chr19	NUCB1	1596.05	-0.349691	0.116701	-2.99646	0.00273135	0.0221216
ENSG00000215252.11	chr15	GOLGA8B	1595.08	0.250283	0.200938	1.24558	0.21292	0.449909
ENSG00000170242.18	chr11	USP47	1595	0.0757156	0.106059	0.713898	0.47529	0.707934
ENSG00000048828.17	chr9	FAM120A	1593.53	-0.0650164	0.112102	-0.579974	0.561932	0.770555
ENSG00000134308.14	chr2	YWHAQ	1593.08	0.025775	0.118382	0.217728	0.827641	0.926451
ENSG00000092439.16	chr15	TRPM7	1591.79	-0.0437318	0.0873124	-0.500865	0.616466	0.806234
ENSG00000196419.12	chr22	XRCC6	1591.44	-0.226818	0.113455	-1.99919	0.0455879	0.170622
ENSG00000118985.16	chr5	ELL2	1591.43	0.428183	0.417989	1.02439	0.305651	0.557014
ENSG00000139112.11	chr12	GABARAPL1	1588.82	-0.0769345	0.164914	-0.466512	0.640849	0.820533
ENSG00000114978.18	chr2	MOB1A	1588.81	-0.108	0.124786	-0.865482	0.386775	0.634642
ENSG00000196139.14	chr10	AKR1C3	1588.62	-1.57589	0.277969	-5.66929	1.43387e-08	6.88052e-07
ENSG00000172270.19	chr19	BSG	1588.26	-0.555524	0.140879	-3.94326	8.03803e-05	0.00128745
ENSG00000103342.13	chr16	GSPT1	1586.22	-0.180483	0.155392	-1.16147	0.245451	0.490924
ENSG00000136942.15	chr9	RPL35	1585.4	0.0633714	0.15727	0.402947	0.686987	0.848944
ENSG00000167004.13	chr15	PDIA3	1584.67	-0.0253926	0.0958849	-0.264824	0.791145	0.907857
ENSG00000119335.16	chr9	SET	1584.28	-0.0237185	0.09428	-0.251575	0.80137	0.913105
ENSG00000104870.13	chr19	FCGRT	1584.02	-0.267939	0.231179	-1.15901	0.246452	0.492049
ENSG00000172057.10	chr17	ORMDL3	1583.09	-1.79621	0.313969	-5.72097	1.05915e-08	5.24222e-07
ENSG00000163788.14	chr3	SNRK	1583.09	-0.398971	0.15406	-2.58971	0.00960556	0.0571949
ENSG00000169905.12	chr1	TOR1AIP2	1581	-0.197045	0.129181	-1.52534	0.127174	0.329697
ENSG00000133392.18	chr16	MYH11	1579.8	-0.175086	0.821887	-0.213029	0.831305	0.928307
ENSG00000104133.15	chr15	SPG11	1579.64	0.0391384	0.0786889	0.497381	0.61892	0.807898
ENSG00000114850.6	chr3	SSR3	1579.59	-0.163259	0.178997	-0.912075	0.361729	0.61149
ENSG00000115355.17	chr2	CCDC88A	1579.51	0.425278	0.160625	2.64764	0.00810546	0.0504115
ENSG00000170144.20	chr2	HNRNPA3	1579.09	0.34342	0.137662	2.49466	0.0126077	0.0697086
ENSG00000130340.16	chr6	SNX9	1578.92	0.184454	0.139116	1.3259	0.184872	0.413692
ENSG00000273749.5	chr15	CYFIP1	1577.69	-0.365156	0.100365	-3.63829	0.000274458	0.00358417
ENSG00000123240.17	chr10	OPTN	1576.25	-0.696301	0.16596	-4.19561	2.72142e-05	0.000520244
ENSG00000105856.14	chr7	HBP1	1574.73	-0.529469	0.233257	-2.26989	0.0232141	0.106814
ENSG00000176014.13	chr18	TUBB6	1574.03	-0.440138	0.158911	-2.76972	0.00561052	0.0382718
ENSG00000084676.15	chr2	NCOA1	1573.76	0.373344	0.0843108	4.42818	9.5031e-06	0.00021126
ENSG00000143416.21	chr1	SELENBP1	1571.11	-0.369122	0.112169	-3.29077	0.000999144	0.010172
ENSG00000085788.14	chr8	DDHD2	1570.34	-0.218078	0.148848	-1.46511	0.142892	0.354214
ENSG00000075711.21	chr3	DLG1	1569.56	-0.339828	0.141623	-2.39952	0.0164164	0.0838723
ENSG00000134954.14	chr11	ETS1	1567.65	-0.763368	0.219725	-3.47419	0.00051239	0.00595326
ENSG00000131378.14	chr3	RFTN1	1567.15	0.00560466	0.118631	0.0472445	0.962318	0.985143
ENSG00000253352.9	chr22	TUG1	1566.57	0.216496	0.122084	1.77334	0.0761723	0.238603
ENSG00000147202.18	chrX	DIAPH2	1566.1	-0.122588	0.164102	-0.747022	0.45505	0.69249
ENSG00000198231.13	chr17	DDX42	1564.8	0.12977	0.121679	1.06649	0.286201	0.537628
ENSG00000166575.17	chr11	TMEM135	1561.09	-0.499998	0.169372	-2.95208	0.00315645	0.0247577
ENSG00000155096.14	chr8	AZIN1	1559.5	-0.19468	0.163095	-1.19366	0.232611	0.475473
ENSG00000116984.13	chr1	MTR	1559.23	0.42312	0.0901549	4.69326	2.68885e-06	7.02223e-05
ENSG00000110092.3	chr11	CCND1	1558.62	-2.40784	0.323144	-7.45129	9.2434e-14	1.28369e-11
ENSG00000074755.15	chr17	ZZEF1	1556.83	-0.12571	0.105858	-1.18753	0.235018	0.477787
ENSG00000024048.10	chr6	UBR2	1555.33	-0.129498	0.109568	-1.1819	0.237247	0.480662
ENSG00000116133.13	chr1	DHCR24	1554.79	0.24254	0.255599	0.948907	0.342668	0.592591
ENSG00000138029.14	chr2	HADHB	1553.74	-0.506167	0.200546	-2.52394	0.0116047	0.0657464
ENSG00000221983.8	chr19	UBA52	1553.39	-0.395034	0.181064	-2.18173	0.0291294	0.125237
ENSG00000113657.13	chr5	DPYSL3	1552.78	0.265402	0.236435	1.12251	0.261644	0.509331
ENSG00000027697.14	chr6	IFNGR1	1552.57	0.0811041	0.274998	0.294926	0.76805	0.896319
ENSG00000133800.9	chr11	LYVE1	1549.05	-0.830801	0.41973	-1.97937	0.0477743	0.1764
ENSG00000153207.15	chr1	AHCTF1	1548.64	-0.226316	0.144647	-1.56461	0.117674	0.314593
ENSG00000055917.15	chr2	PUM2	1546.95	0.111518	0.143774	0.775648	0.437957	0.678682
ENSG00000185129.7	chr5	PURA	1546.07	0.115891	0.140222	0.826486	0.408529	0.654531
ENSG00000011198.10	chr3	ABHD5	1544.74	-0.582242	0.455543	-1.27813	0.201204	0.435194
ENSG00000075426.12	chr2	FOSL2	1544.32	0.465432	0.401707	1.15864	0.246605	0.49223
ENSG00000169083.17	chrX	AR	1543.35	-0.549834	0.174898	-3.14375	0.001668	0.0151793
ENSG00000121671.12	chr11	CRY2	1539.22	-0.952867	0.119785	-7.95483	1.79384e-15	3.38806e-13
ENSG00000118680.13	chr18	MYL12B	1537.04	-0.150717	0.12795	-1.17793	0.238824	0.482409
ENSG00000101558.13	chr18	VAPA	1536.44	-0.139873	0.168963	-0.827832	0.407766	0.653933
ENSG00000100568.11	chr14	VTI1B	1535.59	-0.524909	0.186585	-2.81325	0.00490441	0.0345637
ENSG00000154380.17	chr1	ENAH	1535.4	0.0641218	0.149516	0.428862	0.668024	0.836411
ENSG00000124225.16	chr20	PMEPA1	1534.84	-1.80858	0.423945	-4.26607	1.9895e-05	0.000399406
ENSG00000110696.10	chr11	C11orf58	1532.1	-0.0555672	0.117226	-0.474016	0.635488	0.817437
ENSG00000136758.18	chr10	YME1L1	1529.79	-0.133649	0.110742	-1.20685	0.227491	0.468952
ENSG00000197912.15	chr16	SPG7	1527.86	0.0129507	0.158983	0.0814595	0.935077	0.973417
ENSG00000116209.12	chr1	TMEM59	1527.58	-0.431917	0.172219	-2.50795	0.0121433	0.0678561
ENSG00000168264.10	chr1	IRF2BP2	1527.49	-0.0948788	0.128238	-0.739863	0.459383	0.696211
ENSG00000213064.10	chr1	SFT2D2	1526.29	0.301634	0.166814	1.8082	0.0705752	0.227967
ENSG00000120733.14	chr5	KDM3B	1525.82	0.0241112	0.087398	0.275878	0.782642	0.904051
ENSG00000262655.4	chr11	SPON1	1525.68	0.217986	0.325396	0.669909	0.502916	0.729141
ENSG00000120137.7	chr5	PANK3	1525.12	0.117396	0.125311	0.936836	0.348843	0.598259
ENSG00000124782.20	chr6	RREB1	1525.06	-0.103753	0.102145	-1.01574	0.309751	0.56128
ENSG00000150995.19	chr3	ITPR1	1524.8	0.213235	0.199327	1.06978	0.284721	0.536145
ENSG00000100815.12	chr14	TRIP11	1523.29	0.21805	0.128686	1.69444	0.0901823	0.266006
ENSG00000187955.12	chr8	COL14A1	1521.47	0.819637	0.363454	2.25514	0.0241248	0.109679
ENSG00000005483.21	chr7	KMT2E	1520.52	0.663212	0.192701	3.44167	0.00057814	0.00654038
ENSG00000174373.16	chr14	RALGAPA1	1518.74	0.253527	0.0999805	2.53577	0.0112202	0.0640003
ENSG00000197747.9	chr1	S100A10	1518.33	0.438023	0.219028	1.99984	0.0455171	0.170438
ENSG00000168214.20	chr4	RBPJ	1518.1	0.0529166	0.126856	0.417138	0.676577	0.842474
ENSG00000116251.11	chr1	RPL22	1517.94	0.0336639	0.15146	0.222263	0.824109	0.924683
ENSG00000163050.17	chr1	COQ8A	1517.91	-2.4803	0.179058	-13.8519	1.23892e-43	2.08926e-40
ENSG00000008441.16	chr19	NFIX	1516.85	0.534276	0.240552	2.22104	0.026348	0.116861
ENSG00000102359.7	chrX	SRPX2	1516.65	0.351709	0.319289	1.10154	0.270663	0.520535
ENSG00000198830.11	chr1	HMGN2	1515.85	-0.154652	0.175576	-0.880827	0.378411	0.626238
ENSG00000143761.16	chr1	ARF1	1515.15	-0.332253	0.146498	-2.26798	0.0233307	0.107162
ENSG00000109111.15	chr17	SUPT6H	1514.48	0.147583	0.112647	1.31013	0.190151	0.420795
ENSG00000157540.21	chr21	DYRK1A	1510.46	0.0680685	0.0970332	0.701497	0.482993	0.713867
ENSG00000066777.9	chr8	ARFGEF1	1510.27	-0.0229229	0.114311	-0.200531	0.841066	0.931825
ENSG00000168906.13	chr2	MAT2A	1509.89	0.656435	0.254763	2.57665	0.0099762	0.0588821
ENSG00000108848.16	chr17	LUC7L3	1508.31	0.295181	0.254788	1.15853	0.246647	0.492254
ENSG00000104529.17	chr8	EEF1D	1505.34	0.03517	0.137777	0.255267	0.798517	0.911139
ENSG00000286219.1	chr1	NOTCH2NLC	1504.44	0.122204	0.168354	0.725873	0.467916	0.702713
ENSG00000034677.13	chr8	RNF19A	1503.56	0.23353	0.12166	1.91953	0.0549168	0.193791
ENSG00000126070.20	chr1	AGO3	1501.9	-0.0677409	0.111669	-0.606622	0.544102	0.758184
ENSG00000174099.11	chr12	MSRB3	1501.22	-0.383328	0.222059	-1.72625	0.0843028	0.254938
ENSG00000204120.14	chr2	GIGYF2	1500.04	0.123035	0.129836	0.947617	0.343324	0.593117
ENSG00000116171.18	chr1	SCP2	1499.97	-0.118329	0.170523	-0.693916	0.487735	0.717575
ENSG00000124783.14	chr6	SSR1	1496.77	0.00599998	0.110402	0.0543465	0.956659	0.982439
ENSG00000108799.13	chr17	EZH1	1496.08	0.0255797	0.115307	0.221841	0.824438	0.924926
ENSG00000100030.14	chr22	MAPK1	1495.73	-0.0767361	0.105968	-0.724147	0.468976	0.703877
ENSG00000211592.8	chr2	IGKC	1495.6	2.50067	1.43719	1.73997	NA	NA
ENSG00000169756.16	chr2	LIMS1	1495.25	-0.323366	0.164085	-1.97073	0.0487549	0.179069
ENSG00000177575.12	chr12	CD163	1495.12	-0.022493	0.620847	-0.0362295	0.971099	0.988412
ENSG00000185215.9	chr14	TNFAIP2	1494.94	-0.190637	0.300686	-0.634008	0.526076	0.745909
ENSG00000104964.14	chr19	TLE5	1493.53	-0.549994	0.228432	-2.40769	0.0160538	0.0825198
ENSG00000144381.17	chr2	HSPD1	1493.39	-0.1709	0.12846	-1.33038	0.183394	0.411975
ENSG00000102755.12	chr13	FLT1	1493.2	-0.208296	0.288178	-0.722805	0.4698	0.704401
ENSG00000116350.17	chr1	SRSF4	1491.59	-0.228818	0.185773	-1.23171	0.218058	0.456516
ENSG00000174738.13	chr3	NR1D2	1489.11	-0.219466	0.407984	-0.537929	0.590626	0.790238
ENSG00000101752.11	chr18	MIB1	1488.46	0.23423	0.127946	1.83069	0.0671466	0.220758
ENSG00000150593.18	chr10	PDCD4	1487.51	0.44106	0.13164	3.35051	0.000806634	0.0085783
ENSG00000120071.14	chr17	KANSL1	1487.38	0.290624	0.17411	1.66919	0.0950789	0.275054
ENSG00000163638.13	chr3	ADAMTS9	1487.38	0.593358	0.238458	2.48831	0.0128351	0.0706018
ENSG00000126524.10	chr7	SBDS	1486.04	-0.145842	0.19751	-0.738401	0.460271	0.696885
ENSG00000125304.10	chr13	TM9SF2	1486.03	-0.523729	0.148281	-3.53202	0.000412404	0.00496251
ENSG00000097007.19	chr9	ABL1	1484.89	0.279784	0.16327	1.71363	0.0865964	0.259449
ENSG00000171992.13	chr5	SYNPO	1484.53	-1.37303	0.367236	-3.73882	0.000184883	0.00258432
ENSG00000147133.15	chrX	TAF1	1484.46	0.164947	0.126121	1.30784	0.190927	0.421996
ENSG00000166734.20	chr15	CASC4	1482.02	0.285448	0.105596	2.70322	0.0068672	0.0445245
ENSG00000157227.13	chr14	MMP14	1478.66	0.310064	0.218237	1.42076	0.155385	0.372141
ENSG00000074054.18	chr2	CLASP1	1478.1	0.239845	0.138993	1.72559	0.0844213	0.255133
ENSG00000134030.14	chr18	CTIF	1476.33	-0.920351	0.198404	-4.63876	3.50498e-06	8.82186e-05
ENSG00000134644.15	chr1	PUM1	1475.12	-0.0660816	0.106009	-0.62336	0.533048	0.750838
ENSG00000065243.20	chr1	PKN2	1474.9	0.0499818	0.146994	0.340026	0.733837	0.876419
ENSG00000169418.10	chr1	NPR1	1474.49	-0.882631	0.187719	-4.70187	2.57788e-06	6.76986e-05
ENSG00000162576.16	chr1	MXRA8	1474.29	-0.057138	0.180353	-0.316812	0.751386	0.886774
ENSG00000109756.9	chr4	RAPGEF2	1473.55	-0.420798	0.13545	-3.10668	0.001892	0.0167172
ENSG00000186350.12	chr9	RXRA	1470.82	-0.105342	0.171257	-0.615113	0.53848	0.754077
ENSG00000130985.17	chrX	UBA1	1470.71	-0.225377	0.123212	-1.82917	0.0673734	0.221253
ENSG00000124831.19	chr2	LRRFIP1	1468.63	0.0298051	0.226243	0.13174	0.89519	0.956141
ENSG00000186205.13	chr1	MARC1	1468.59	-1.19405	0.26918	-4.43589	9.16935e-06	0.000205194
ENSG00000105887.11	chr7	MTPN	1467.65	-0.565064	0.161266	-3.50394	0.000458433	0.00543603
ENSG00000078747.15	chr20	ITCH	1466.59	-0.160329	0.123093	-1.3025	0.192747	0.424858
ENSG00000221978.12	chr1	CCNL2	1466.26	0.0177438	0.118998	0.149111	0.881466	0.950279
ENSG00000087365.16	chr11	SF3B2	1459.98	-0.251549	0.130303	-1.9305	0.0535447	0.190468
ENSG00000004534.15	chr3	RBM6	1459.93	0.318691	0.145542	2.18968	0.0285475	0.123371
ENSG00000104852.15	chr19	SNRNP70	1459.63	0.0330736	0.113132	0.292345	0.770022	0.897059
ENSG00000135829.17	chr1	DHX9	1458.51	0.042155	0.109748	0.384105	0.7009	0.856177
ENSG00000197969.14	chr9	VPS13A	1458.03	-0.14119	0.131322	-1.07514	0.282313	0.533595
ENSG00000119681.12	chr14	LTBP2	1457.76	0.304627	0.259886	1.17215	0.241135	0.485188
ENSG00000100714.17	chr14	MTHFD1	1457.15	-0.907395	0.13116	-6.91823	4.57305e-12	4.75618e-10
ENSG00000169398.19	chr8	PTK2	1456.05	0.0514654	0.11635	0.442333	0.658249	0.829982
ENSG00000172757.13	chr11	CFL1	1455.5	-0.446943	0.125567	-3.55939	0.000371722	0.00456607
ENSG00000170004.17	chr17	CHD3	1453.61	1.31274	0.196506	6.68044	2.38232e-11	2.17159e-09
ENSG00000149187.18	chr11	CELF1	1453.33	-0.183367	0.0744904	-2.46162	0.013831	0.0743651
ENSG00000087074.8	chr19	PPP1R15A	1453.2	-0.182501	0.350936	-0.520041	0.603035	0.798355
ENSG00000052841.15	chr11	TTC17	1452.1	0.0868548	0.136476	0.63641	0.524509	0.745072
ENSG00000123358.20	chr12	NR4A1	1451.83	0.940134	0.752868	1.24874	0.211761	0.448463
ENSG00000120705.13	chr5	ETF1	1451.27	-0.639789	0.234792	-2.72492	0.0064318	0.042431
ENSG00000166888.12	chr12	STAT6	1451.26	0.234598	0.103326	2.27046	0.0231797	0.106718
ENSG00000015171.19	chr10	ZMYND11	1448.67	0.122023	0.134706	0.905848	0.365016	0.614135
ENSG00000126247.11	chr19	CAPNS1	1448.11	-0.216296	0.131909	-1.63974	0.10106	0.28653
ENSG00000152102.18	chr2	FAM168B	1446.99	-0.334866	0.122651	-2.73023	0.00632905	0.0419255
ENSG00000157110.16	chr8	RBPMS	1445.73	0.0453169	0.156779	0.28905	0.772543	0.898737
ENSG00000139132.14	chr12	FGD4	1442.74	0.150136	0.156036	0.962188	0.335955	0.586701
ENSG00000228502.1	chr1	EEF1A1P11	1442.12	-0.28578	0.236807	-1.20681	0.227506	0.468952
ENSG00000163466.16	chr2	ARPC2	1439.38	-0.448631	0.11319	-3.9635	7.38586e-05	0.00120257
ENSG00000058063.16	chr3	ATP11B	1438.65	-0.134584	0.166406	-0.808766	0.41865	0.662149
ENSG00000198399.14	chr2	ITSN2	1437.93	0.185855	0.129033	1.44037	0.149762	0.363685
ENSG00000172809.13	chr17	RPL38	1437.88	0.0633533	0.118462	0.534798	0.59279	0.791494
ENSG00000020577.13	chr14	SAMD4A	1437.23	-0.563756	0.209512	-2.6908	0.00712811	0.0457889
ENSG00000196323.14	chr11	ZBTB44	1436.47	0.538254	0.112552	4.78225	1.73345e-06	4.83177e-05
ENSG00000146414.16	chr6	SHPRH	1436.18	0.309331	0.194515	1.59027	0.111774	0.304298
ENSG00000065883.16	chr7	CDK13	1434.4	0.120013	0.105082	1.14208	0.253419	0.500082
ENSG00000163110.15	chr4	PDLIM5	1434.1	0.0120165	0.13576	0.0885122	0.92947	0.971482
ENSG00000138768.14	chr4	USO1	1433.69	-0.147766	0.125118	-1.18101	0.237597	0.48102
ENSG00000089053.13	chr12	ANAPC5	1433.47	0.0104376	0.117311	0.0889742	0.929102	0.97137
ENSG00000074181.9	chr19	NOTCH3	1432.74	0.0223206	0.266776	0.0836681	0.93332	0.973264
ENSG00000169926.11	chr15	KLF13	1432.37	-0.0385303	0.168598	-0.228533	0.819232	0.922725
ENSG00000275023.5	chr17	MLLT6	1432.24	0.216898	0.115943	1.87073	0.061382	0.207825
ENSG00000131263.13	chrX	RLIM	1431.01	-0.000802243	0.222919	-0.00359881	0.997129	0.998846
ENSG00000112200.17	chr6	ZNF451	1428.99	-0.0353969	0.131383	-0.269418	0.787608	0.906316
ENSG00000113658.18	chr5	SMAD5	1428.85	-0.0413002	0.0989088	-0.417558	0.67627	0.842358
ENSG00000095564.14	chr10	BTAF1	1426	0.268808	0.135243	1.98759	0.0468568	0.17391
ENSG00000005889.15	chrX	ZFX	1424.83	0.0413643	0.119659	0.345684	0.72958	0.873949
ENSG00000100393.13	chr22	EP300	1424.45	0.371417	0.116168	3.19723	0.00138753	0.0131718
ENSG00000117020.18	chr1	AKT3	1422.58	0.302547	0.162139	1.86597	0.0620456	0.209368
ENSG00000179776.19	chr16	CDH5	1422.44	-0.914649	0.222374	-4.11311	3.90365e-05	0.000702436
ENSG00000123200.16	chr13	ZC3H13	1421.77	0.476961	0.177647	2.68488	0.00725566	0.0463722
ENSG00000168066.20	chr11	SF1	1420.16	0.391589	0.140752	2.78213	0.00540037	0.0372255
ENSG00000140943.17	chr16	MBTPS1	1420.1	-0.16642	0.101227	-1.64403	0.100169	0.284586
ENSG00000112715.22	chr6	VEGFA	1419.42	-0.794738	0.332978	-2.38676	0.0169976	0.0855827
ENSG00000184432.10	chr3	COPB2	1418.81	-0.184398	0.102847	-1.79294	0.0729818	0.232684
ENSG00000089597.18	chr11	GANAB	1416.22	-0.0865123	0.118486	-0.730146	0.465301	0.700995
ENSG00000131149.19	chr16	GSE1	1413.61	-0.218928	0.233016	-0.939541	0.347453	0.59689
ENSG00000124177.15	chr20	CHD6	1413.11	0.282912	0.105338	2.68575	0.00723675	0.0462984
ENSG00000165156.15	chr8	ZHX1	1412.71	-0.159493	0.152387	-1.04663	0.29527	0.546994
ENSG00000136536.15	chr2	MARCH7	1411.98	0.0292166	0.104036	0.280831	0.77884	0.902665
ENSG00000143198.13	chr1	MGST3	1410.46	-0.757597	0.153124	-4.94761	7.51319e-07	2.31868e-05
ENSG00000205730.6	chr16	ITPRIPL2	1410.32	-0.307185	0.152008	-2.02084	0.0432963	0.164447
ENSG00000112992.18	chr5	NNT	1409.92	-0.845995	0.151627	-5.57944	2.41288e-08	1.10185e-06
ENSG00000113319.13	chr5	RASGRF2	1408.85	-0.156672	0.323133	-0.484854	0.62778	0.812603
ENSG00000198898.14	chr7	CAPZA2	1408.61	-0.473746	0.1591	-2.97767	0.00290451	0.0231507
ENSG00000196295.12	chr7	GARS-DT	1407.03	0.106915	0.156046	0.685153	0.493247	0.722129
ENSG00000186063.13	chr1	AIDA	1406.81	0.0952042	0.15431	0.616968	0.537256	0.752943
ENSG00000140740.11	chr16	UQCRC2	1406.12	-0.71229	0.150035	-4.74751	2.05937e-06	5.56927e-05
ENSG00000115091.12	chr2	ACTR3	1405.12	-0.361883	0.171517	-2.10989	0.0348677	0.142175
ENSG00000162804.14	chr2	SNED1	1403.12	0.920425	0.181709	5.06539	4.07561e-07	1.36543e-05
ENSG00000143341.12	chr1	HMCN1	1402.61	-1.49477	0.282981	-5.28222	1.27626e-07	4.90737e-06
ENSG00000215386.13	chr21	MIR99AHG	1402.35	0.310802	0.178501	1.74118	0.0816522	0.249307
ENSG00000134046.12	chr18	MBD2	1402.12	-0.458567	0.171686	-2.67097	0.00756334	0.0478978
ENSG00000241399.7	chr2	CD302	1400.56	0.690961	0.180049	3.83763	0.000124229	0.00185981
ENSG00000196126.11	chr6	HLA-DRB1	1399.69	-0.73239	0.31899	-2.29597	0.0216777	0.101788
ENSG00000100813.14	chr14	ACIN1	1397.86	0.232241	0.123601	1.87896	0.0602497	0.205643
ENSG00000110713.17	chr11	NUP98	1397.76	0.0414159	0.120115	0.344803	0.730243	0.874559
ENSG00000095139.14	chr11	ARCN1	1397.56	-0.0842588	0.129817	-0.649058	0.516301	0.738884
ENSG00000070614.15	chr5	NDST1	1397.46	-0.4531	0.144832	-3.12845	0.00175731	0.0158171
ENSG00000205339.10	chr11	IPO7	1397.43	-0.0811316	0.12671	-0.640295	0.521981	0.743226
ENSG00000135018.14	chr9	UBQLN1	1397.06	-0.338465	0.138	-2.45265	0.0141807	0.0756766
ENSG00000196865.4	chr10	NHLRC2	1395.83	-0.156799	0.113341	-1.38343	0.166534	0.388239
ENSG00000120708.17	chr5	TGFBI	1392.99	-0.677691	0.350072	-1.93586	0.0528846	0.188801
ENSG00000187555.15	chr16	USP7	1392.32	0.0175512	0.0921266	0.190511	0.848908	0.935682
ENSG00000052795.13	chr4	FNIP2	1389.9	-0.0181155	0.26947	-0.0672263	0.946402	0.977538
ENSG00000286214.1	chr7	AUXG01000058.1	1389.77	-1.35048	0.664003	-2.03385	0.0419665	0.160764
ENSG00000160285.15	chr21	LSS	1389.28	0.146779	0.187825	0.781465	0.434529	0.676232
ENSG00000114439.19	chr3	BBX	1388.12	0.347641	0.129967	2.67484	0.00747658	0.0475268
ENSG00000143337.18	chr1	TOR1AIP1	1387.08	0.282997	0.16682	1.69642	0.0898062	0.265352
ENSG00000162735.18	chr1	PEX19	1386.16	-0.538525	0.158762	-3.39203	0.000693777	0.00761124
ENSG00000163820.15	chr3	FYCO1	1385.32	0.249228	0.132321	1.88351	0.0596317	0.204412
ENSG00000101290.14	chr20	CDS2	1382.75	0.0461934	0.103142	0.447861	0.654253	0.828209
ENSG00000198663.16	chr6	C6orf89	1382.36	0.137516	0.109712	1.25342	0.210052	0.446709
ENSG00000102531.16	chr13	FNDC3A	1381.33	0.304994	0.105936	2.87903	0.00398901	0.0296432
ENSG00000115875.19	chr2	SRSF7	1381.22	0.206086	0.376152	0.547879	0.583775	0.786125
ENSG00000105953.15	chr7	OGDH	1380.76	-0.78476	0.138001	-5.68664	1.2956e-08	6.24242e-07
ENSG00000183722.9	chr13	LHFPL6	1380.52	-0.131256	0.175607	-0.747446	0.454795	0.692291
ENSG00000164096.13	chr4	C4orf3	1380.31	0.0917019	0.113033	0.811284	0.417203	0.661278
ENSG00000173726.11	chr1	TOMM20	1380.17	-0.401323	0.148401	-2.70431	0.00684466	0.0444432
ENSG00000049245.13	chr1	VAMP3	1378.83	-0.247005	0.110248	-2.24045	0.025062	0.112724
ENSG00000270231.4	chr1	NBPF8	1378.69	0.364734	0.195749	1.86327	0.0624238	0.210223
ENSG00000129422.14	chr8	MTUS1	1378.55	0.330735	0.181413	1.82311	0.0682875	0.223146
ENSG00000188529.15	chr1	SRSF10	1377.49	-0.178969	0.166192	-1.07688	0.281533	0.532694
ENSG00000130338.13	chr6	TULP4	1377.36	-0.384372	0.231747	-1.65859	0.097199	0.27883
ENSG00000109606.13	chr4	DHX15	1376.68	0.115518	0.142702	0.809507	0.418224	0.661868
ENSG00000114062.20	chr15	UBE3A	1376.32	0.00919946	0.106548	0.086341	0.931195	0.97212
ENSG00000119711.13	chr14	ALDH6A1	1376.3	-0.683112	0.24341	-2.80642	0.00500953	0.0350787
ENSG00000105372.8	chr19	RPS19	1376.15	0.0550508	0.232035	0.237252	0.812461	0.918773
ENSG00000031081.11	chr3	ARHGAP31	1375.89	-0.232334	0.161345	-1.43998	0.149873	0.363894
ENSG00000183604.14	chr16	SMG1P5	1375.81	-0.228421	0.224609	-1.01697	0.309167	0.560635
ENSG00000140262.17	chr15	TCF12	1375.74	0.223531	0.0904551	2.47118	0.0134668	0.0729213
ENSG00000166326.7	chr11	TRIM44	1375.29	-0.0076391	0.119655	-0.063843	0.949095	0.978993
ENSG00000174197.16	chr15	MGA	1373.93	0.297526	0.101799	2.92268	0.00347034	0.0267312
ENSG00000182704.8	chr11	TSKU	1373.14	0.586173	0.297254	1.97196	0.0486147	0.178776
ENSG00000153147.6	chr4	SMARCA5	1369.47	0.232777	0.125545	1.85413	0.0637209	0.213162
ENSG00000163565.18	chr1	IFI16	1369.26	0.248259	0.186132	1.33378	0.182277	0.410627
ENSG00000136238.18	chr7	RAC1	1368.74	-0.0640165	0.0936054	-0.683898	0.49404	0.722753
ENSG00000121879.5	chr3	PIK3CA	1368.73	-0.173179	0.196357	-0.881961	0.377798	0.625662
ENSG00000078304.19	chr14	PPP2R5C	1368.31	-0.161574	0.11076	-1.45877	0.144628	0.356572
ENSG00000173599.15	chr11	PC	1367.48	-1.21864	0.233816	-5.21199	1.8683e-07	6.84917e-06
ENSG00000134982.17	chr5	APC	1367.19	0.0578244	0.113136	0.511103	0.609279	0.802258
ENSG00000119402.17	chr9	FBXW2	1366.27	-0.210664	0.116004	-1.81601	0.0693686	0.225457
ENSG00000118007.13	chr3	STAG1	1365.48	0.10063	0.0923037	1.09021	0.275621	0.526329
ENSG00000130707.18	chr9	ASS1	1364.9	-0.949755	0.206719	-4.59442	4.33952e-06	0.000106721
ENSG00000131981.16	chr14	LGALS3	1364.66	-0.92459	0.205586	-4.49734	6.88104e-06	0.000161005
ENSG00000112297.15	chr6	CRYBG1	1364.16	-0.257248	0.178585	-1.44048	0.149731	0.363684
ENSG00000198836.10	chr3	OPA1	1363.95	-0.493181	0.110744	-4.45333	8.45491e-06	0.00019175
ENSG00000116127.18	chr2	ALMS1	1363.44	0.431408	0.130191	3.31366	0.000920836	0.00953927
ENSG00000165678.21	chr10	GHITM	1361.74	-0.80654	0.150206	-5.36955	7.89341e-08	3.21858e-06
ENSG00000144224.17	chr2	UBXN4	1361.38	0.0329465	0.125974	0.261534	0.793681	0.908886
ENSG00000100503.23	chr14	NIN	1361.13	0.000827805	0.112061	0.00738706	0.994106	0.99767
ENSG00000138449.10	chr2	SLC40A1	1361.08	-0.429983	0.291903	-1.47303	0.140742	0.35143
ENSG00000162734.12	chr1	PEA15	1361.08	-0.231891	0.190323	-1.2184	0.22307	0.463766
ENSG00000100979.15	chr20	PLTP	1360.76	0.324975	0.300405	1.08179	0.279345	0.530445
ENSG00000162433.15	chr1	AK4	1360.16	-0.735387	0.201668	-3.64653	0.000265807	0.00349024
ENSG00000158711.13	chr1	ELK4	1360	0.108587	0.0854176	1.27125	0.203641	0.438465
ENSG00000163527.10	chr3	STT3B	1359.31	-0.354559	0.10062	-3.52374	0.000425505	0.0051031
ENSG00000113328.19	chr5	CCNG1	1358.46	0.0245712	0.203759	0.12059	0.904016	0.960052
ENSG00000100605.17	chr14	ITPK1	1358.29	-0.547026	0.243445	-2.24702	0.024639	0.11133
ENSG00000177731.16	chr17	FLII	1357.11	-0.32079	0.116998	-2.74183	0.00610978	0.0408281
ENSG00000119638.13	chr14	NEK9	1355.9	0.0796308	0.10439	0.762817	0.445573	0.685043
ENSG00000110344.9	chr11	UBE4A	1354.89	-0.187982	0.10763	-1.74657	0.0807127	0.24757
ENSG00000125944.20	chr1	HNRNPR	1353.79	0.291127	0.162683	1.78954	0.0735283	0.233795
ENSG00000112759.18	chr6	SLC29A1	1352.92	-0.394897	0.204764	-1.92854	0.0537876	0.191101
ENSG00000198589.13	chr4	LRBA	1351.99	0.164007	0.0844111	1.94295	0.0520223	0.186917
ENSG00000124198.9	chr20	ARFGEF2	1351.87	-0.179549	0.14068	-1.27629	0.201852	0.435839
ENSG00000071189.21	chr7	SNX13	1351.7	-0.143316	0.144818	-0.989623	0.322358	0.573834
ENSG00000103319.12	chr16	EEF2K	1349.92	0.0897857	0.163584	0.548865	0.583098	0.785527
ENSG00000197535.14	chr15	MYO5A	1346.16	-0.21324	0.164228	-1.29844	0.194136	0.426399
ENSG00000142599.19	chr1	RERE	1345.25	0.465458	0.140295	3.3177	0.000907624	0.00943553
ENSG00000131374.14	chr3	TBC1D5	1344.67	0.0379694	0.0824991	0.46024	0.645344	0.823587
ENSG00000266714.9	chr17	MYO15B	1342.88	0.599691	0.191385	3.13342	0.00172783	0.0155934
ENSG00000173209.23	chr2	AHSA2P	1341.8	0.305306	0.139535	2.18803	0.0286677	0.1238
ENSG00000166747.12	chr16	AP1G1	1341.79	-0.075581	0.100425	-0.752608	0.451685	0.690038
ENSG00000154188.10	chr8	ANGPT1	1341.01	0.429436	0.245092	1.75214	0.0797491	0.24554
ENSG00000168615.12	chr8	ADAM9	1339.06	0.147708	0.180494	0.818353	0.413156	0.658328
ENSG00000134962.7	chr4	KLB	1338.86	-1.30681	0.256794	-5.08895	3.60044e-07	1.22482e-05
ENSG00000173674.11	chrX	EIF1AX	1337.05	-0.0895192	0.13733	-0.651855	0.514495	0.737595
ENSG00000129351.17	chr19	ILF3	1336.47	0.199458	0.12115	1.64638	0.0996858	0.283586
ENSG00000099875.14	chr19	MKNK2	1335.82	-0.337661	0.20178	-1.67341	0.0942463	0.273753
ENSG00000171456.19	chr20	ASXL1	1335.77	0.0220488	0.156344	0.141028	0.887848	0.952739
ENSG00000167522.16	chr16	ANKRD11	1334.36	0.418449	0.171209	2.44409	0.0145218	0.0768883
ENSG00000154175.17	chr3	ABI3BP	1333.15	1.1514	0.216364	5.32158	1.02868e-07	4.0612e-06
ENSG00000167552.14	chr12	TUBA1A	1332.97	-0.598135	0.223823	-2.67236	0.00753202	0.0477635
ENSG00000140400.17	chr15	MAN2C1	1332.11	-0.154803	0.179196	-0.863878	0.387655	0.635345
ENSG00000131473.17	chr17	ACLY	1332.08	-0.97218	0.18714	-5.19494	2.04787e-07	7.44962e-06
ENSG00000160145.15	chr3	KALRN	1331.99	-0.711468	0.206218	-3.45008	0.000560418	0.00639025
ENSG00000115993.13	chr2	TRAK2	1331.78	-0.492517	0.0960141	-5.12963	2.90312e-07	1.01091e-05
ENSG00000188647.13	chr9	PTAR1	1330.66	-0.266961	0.110983	-2.40541	0.0161543	0.0829284
ENSG00000275215.1	chr21	RNA5-8SN3	1330.46	1.6073	0.847346	1.89687	0.0578454	0.200011
ENSG00000067225.18	chr15	PKM	1330.44	-0.0439201	0.214635	-0.204627	0.837864	0.930888
ENSG00000163399.16	chr1	ATP1A1	1330.28	0.498021	0.190504	2.61423	0.00894284	0.0541502
ENSG00000118523.6	chr6	CCN2	1328.7	0.290813	0.668811	0.43482	0.663693	0.833686
ENSG00000151779.13	chr2	NBAS	1328.53	-0.0320604	0.103762	-0.30898	0.757337	0.890171
ENSG00000114126.17	chr3	TFDP2	1327.12	-0.158107	0.113539	-1.39253	0.163763	0.384017
ENSG00000197603.14	chr5	CPLANE1	1327.1	0.448125	0.132511	3.38178	0.000720172	0.00781726
ENSG00000100906.10	chr14	NFKBIA	1326.3	0.529593	0.374254	1.41506	0.15705	0.374298
ENSG00000067798.16	chr12	NAV3	1322.84	1.43721	0.129107	11.1319	8.77309e-29	6.27648e-26
ENSG00000128641.19	chr2	MYO1B	1322.56	-0.397759	0.201683	-1.9722	0.0485871	0.178703
ENSG00000079337.16	chr12	RAPGEF3	1321.94	-0.311218	0.227237	-1.36957	0.17082	0.394724
ENSG00000075151.20	chr1	EIF4G3	1319.49	0.441842	0.181535	2.43393	0.0149359	0.0785525
ENSG00000174718.12	chr12	RESF1	1318.66	0.158545	0.17397	0.911339	0.362117	0.611663
ENSG00000078618.21	chr1	NRDC	1317.46	-0.153574	0.124112	-1.23738	0.215945	0.454232
ENSG00000116871.15	chr1	MAP7D1	1317.27	-0.907813	0.190815	-4.75757	1.9594e-06	5.32331e-05
ENSG00000164040.18	chr4	PGRMC2	1316.26	0.0228969	0.266028	0.0860696	0.931411	0.972178
ENSG00000196821.10	chr6	ILRUN	1315.39	-0.48611	0.197775	-2.45789	0.0139756	0.0748694
ENSG00000198420.10	chr7	TCAF1	1312.67	-0.507271	0.163244	-3.10744	0.00188717	0.0166867
ENSG00000181234.9	chr12	TMEM132C	1312.65	0.862294	0.284195	3.03416	0.00241209	0.0202012
ENSG00000089154.11	chr12	GCN1	1312.25	-0.164137	0.112267	-1.46202	0.143734	0.355178
ENSG00000196576.15	chr22	PLXNB2	1311.58	0.188359	0.158813	1.18604	0.235605	0.478608
ENSG00000103769.10	chr15	RAB11A	1311.45	0.0876243	0.095504	0.917493	0.358884	0.608248
ENSG00000100888.13	chr14	CHD8	1310.54	0.160399	0.0871582	1.84032	0.0657219	0.217734
ENSG00000071127.17	chr4	WDR1	1310.06	-0.146135	0.138203	-1.05739	0.290334	0.541757
ENSG00000083845.9	chr19	RPS5	1309.14	-0.135761	0.228798	-0.593364	0.552937	0.764259
ENSG00000117500.13	chr1	TMED5	1308.4	-0.242432	0.273377	-0.886805	0.375184	0.623772
ENSG00000142657.21	chr1	PGD	1307.73	-0.578299	0.162833	-3.55149	0.000383055	0.0046882
ENSG00000278233.1	chr21	RNA5-8SN2	1307.41	1.61656	0.846794	1.90903	0.0562581	0.196863
ENSG00000196367.13	chr7	TRRAP	1307.15	0.367618	0.10869	3.38227	0.000718888	0.00781411
ENSG00000157764.13	chr7	BRAF	1306.19	0.105067	0.138224	0.76012	0.447183	0.686241
ENSG00000029725.17	chr17	RABEP1	1305.13	0.0617922	0.137408	0.449698	0.652928	0.827583
ENSG00000185825.17	chrX	BCAP31	1304.83	-0.977227	0.192575	-5.07453	3.88464e-07	1.30938e-05
ENSG00000112739.17	chr6	PRPF4B	1302.76	0.200891	0.12429	1.61631	0.106028	0.294878
ENSG00000163683.12	chr4	SMIM14	1302.36	0.243026	0.169255	1.43585	0.151044	0.36578
ENSG00000082397.17	chr18	EPB41L3	1301.06	0.58445	0.207009	2.82331	0.00475313	0.0337189
ENSG00000141646.13	chr18	SMAD4	1300.91	0.0633453	0.129738	0.488257	0.625368	0.81126
ENSG00000067066.17	chr2	SP100	1300.71	0.15468	0.131005	1.18072	0.237714	0.481025
ENSG00000162378.13	chr1	ZYG11B	1298.99	-0.212037	0.150885	-1.40529	0.159936	0.37816
ENSG00000124201.15	chr20	ZNFX1	1297.59	0.0358179	0.132235	0.270865	0.786495	0.905825
ENSG00000143742.13	chr1	SRP9	1296.64	-0.139639	0.133483	-1.04612	0.295505	0.547053
ENSG00000111912.20	chr6	NCOA7	1296.29	0.719745	0.195852	3.67495	0.000237898	0.00319019
ENSG00000278189.1	chr21	RNA5-8SN1	1294.1	1.58518	0.858553	1.84633	0.0648439	0.215563
ENSG00000112335.15	chr6	SNX3	1292.49	-0.416558	0.124038	-3.35832	0.000784167	0.0083771
ENSG00000161203.13	chr3	AP2M1	1292.01	-0.4479	0.136541	-3.28032	0.00103688	0.0104454
ENSG00000100154.14	chr22	TTC28	1291.44	0.585959	0.135956	4.30992	1.63316e-05	0.00033763
ENSG00000076067.13	chr12	RBMS2	1290.97	0.0174325	0.111639	0.156151	0.875914	0.948202
ENSG00000074695.6	chr18	LMAN1	1290.66	-0.030458	0.0966884	-0.315012	0.752753	0.887816
ENSG00000108551.5	chr17	RASD1	1290.33	0.110707	0.336002	0.329482	0.741791	0.880844
ENSG00000197312.12	chr1	DDI2	1288.37	-0.542108	0.107255	-5.0544	4.3174e-07	1.43765e-05
ENSG00000120451.10	chr11	SNX19	1288.34	-0.135293	0.136696	-0.98974	0.322301	0.573834
ENSG00000129116.19	chr4	PALLD	1287.84	-0.515481	0.229442	-2.24667	0.0246609	0.111408
ENSG00000124212.6	chr20	PTGIS	1287.3	-0.0492659	0.412758	-0.119358	0.904992	0.96044
ENSG00000049246.14	chr1	PER3	1284.81	-0.191007	0.387882	-0.492436	0.622411	0.809894
ENSG00000093144.19	chr6	ECHDC1	1284.6	-0.334658	0.28224	-1.18572	0.235733	0.478747
ENSG00000102699.6	chr13	PARP4	1284.49	0.163376	0.0893878	1.82773	0.0675906	0.221678
ENSG00000160294.11	chr21	MCM3AP	1283.37	-0.00436973	0.0770322	-0.056726	0.954763	0.981281
ENSG00000086061.16	chr9	DNAJA1	1283.2	0.727362	0.305499	2.3809	0.0172703	0.0866047
ENSG00000100330.15	chr22	MTMR3	1283	0.018414	0.130053	0.141588	0.887405	0.952697
ENSG00000128512.22	chr7	DOCK4	1280.82	0.499756	0.136483	3.66167	0.000250576	0.00332912
ENSG00000169855.20	chr3	ROBO1	1279.61	0.300006	0.157409	1.9059	0.0566626	0.197768
ENSG00000076770.14	chrX	MBNL3	1277.45	0.35983	0.252935	1.42262	0.154847	0.371296
ENSG00000143196.5	chr1	DPT	1276.64	-1.73519	0.478312	-3.62773	0.000285919	0.00370207
ENSG00000111269.3	chr12	CREBL2	1276.56	-0.355487	0.187401	-1.89693	0.0578368	0.200011
ENSG00000004897.12	chr17	CDC27	1276.48	-0.00105624	0.103717	-0.0101838	0.991875	0.996949
ENSG00000129657.16	chr17	SEC14L1	1276.45	-0.317111	0.282073	-1.12422	0.260922	0.508763
ENSG00000105323.17	chr19	HNRNPUL1	1276.39	0.298615	0.127563	2.34091	0.0192368	0.0935452
ENSG00000138279.16	chr10	ANXA7	1274.33	-0.181667	0.168025	-1.08119	0.279612	0.530603
ENSG00000189266.13	chr1	PNRC2	1272.45	0.00847282	0.145891	0.0580763	0.953688	0.980773
ENSG00000163848.19	chr3	ZNF148	1271.74	0.0185022	0.115604	0.160048	0.872844	0.946315
ENSG00000142089.16	chr11	IFITM3	1270.49	0.652257	0.183035	3.56356	0.000365856	0.00451515
ENSG00000134121.10	chr3	CHL1	1269.76	0.440661	0.229244	1.92223	0.0545765	0.193004
ENSG00000070367.16	chr14	EXOC5	1267.96	-0.237277	0.134319	-1.76652	0.0773091	0.240632
ENSG00000143624.14	chr1	INTS3	1267.84	0.360828	0.167216	2.15785	0.0309392	0.130774
ENSG00000006652.14	chr7	IFRD1	1266.23	0.224538	0.307767	0.729569	0.465653	0.701197
ENSG00000274917.1	GL000220.1	RNA5-8SN5	1266.02	1.61322	0.852261	1.89287	0.0583753	0.2014
ENSG00000179889.19	chr16	PDXDC1	1265.19	-0.420397	0.154903	-2.71394	0.0066489	0.0434951
ENSG00000135048.14	chr9	CEMIP2	1264.85	-0.299255	0.251024	-1.19214	0.233208	0.475992
ENSG00000113648.16	chr5	H2AFY	1262.52	-0.127606	0.138437	-0.921764	0.356652	0.605813
ENSG00000133104.14	chr13	SPART	1261.2	0.344784	0.113563	3.03606	0.00239692	0.0201026
ENSG00000187837.3	chr6	HIST1H1C	1260.44	-0.856311	0.244977	-3.49548	0.000473208	0.00555542
ENSG00000107798.18	chr10	LIPA	1260.13	-0.984203	0.396682	-2.48109	0.0130981	0.0716146
ENSG00000001629.10	chr7	ANKIB1	1259.33	0.197882	0.105557	1.87465	0.0608416	0.206739
ENSG00000149257.14	chr11	SERPINH1	1258.58	-0.70524	0.181388	-3.88802	0.000101064	0.00156872
ENSG00000165416.14	chr13	SUGT1	1258.38	0.251662	0.103368	2.43462	0.0149076	0.0784561
ENSG00000175390.14	chr11	EIF3F	1257.95	-0.263936	0.134473	-1.96274	0.0496762	0.181296
ENSG00000182446.14	chr17	NPLOC4	1257.87	-0.529216	0.160842	-3.29028	0.00100086	0.0101851
ENSG00000135679.25	chr12	MDM2	1257.85	0.405031	0.152318	2.65912	0.00783457	0.049154
ENSG00000092201.10	chr14	SUPT16H	1257.21	0.0670859	0.107086	0.626468	0.531008	0.749596
ENSG00000068305.17	chr15	MEF2A	1256.5	0.0228815	0.0941043	0.24315	0.807889	0.916792
ENSG00000197111.15	chr12	PCBP2	1256.19	0.510778	0.160767	3.17714	0.00148737	0.0139401
ENSG00000105373.19	chr19	NOP53	1255.24	0.243408	0.15951	1.52597	0.127017	0.329424
ENSG00000164327.13	chr5	RICTOR	1253.89	0.274245	0.119984	2.28568	0.0222729	0.103845
ENSG00000113712.18	chr5	CSNK1A1	1253.77	-0.318695	0.138524	-2.30065	0.0214113	0.100838
ENSG00000182473.22	chr17	EXOC7	1253.37	-0.0775176	0.0891559	-0.869462	0.384595	0.632544
ENSG00000140396.13	chr8	NCOA2	1252.63	0.10204	0.113608	0.89818	0.36909	0.618354
ENSG00000163902.12	chr3	RPN1	1252.14	-0.326048	0.139301	-2.3406	0.0192529	0.0936031
ENSG00000116117.18	chr2	PARD3B	1252.04	0.494352	0.193315	2.55723	0.0105509	0.0613386
ENSG00000120438.12	chr6	TCP1	1251.95	-0.266683	0.13291	-2.00648	0.0448046	0.168411
ENSG00000169744.13	chr4	LDB2	1251.51	0.433354	0.226869	1.91015	0.0561138	0.196498
ENSG00000131446.16	chr5	MGAT1	1251.46	-0.198413	0.242127	-0.819459	0.412525	0.657729
ENSG00000114698.15	chr3	PLSCR4	1249.44	0.029754	0.149167	0.199468	0.841897	0.932199
ENSG00000161217.12	chr3	PCYT1A	1247.16	-0.275296	0.107096	-2.57055	0.0101538	0.0595731
ENSG00000197157.11	chr7	SND1	1246.09	-0.671334	0.148103	-4.53288	5.81851e-06	0.000138897
ENSG00000116285.13	chr1	ERRFI1	1245.68	0.568842	0.467698	1.21626	0.223887	0.464825
ENSG00000204469.13	chr6	PRRC2A	1245.67	0.362951	0.135417	2.68026	0.00735655	0.0469154
ENSG00000102893.16	chr16	PHKB	1244.98	-0.226941	0.123434	-1.83856	0.0659801	0.21826
ENSG00000280339.1	chr11	AP001528.2	1243.6	0.252768	0.145837	1.73322	0.0830557	0.252168
ENSG00000104093.13	chr15	DMXL2	1242.21	0.252149	0.193454	1.30341	0.192436	0.424321
ENSG00000162521.19	chr1	RBBP4	1241.52	0.231221	0.125384	1.8441	0.0651683	0.216394
ENSG00000138069.18	chr2	RAB1A	1240.6	-0.211625	0.109386	-1.93467	0.0530313	0.189101
ENSG00000184575.12	chr12	XPOT	1240.03	-0.282076	0.182537	-1.54531	0.122272	0.321855
ENSG00000171867.17	chr20	PRNP	1239.39	-0.0173228	0.129179	-0.134099	0.893324	0.955142
ENSG00000173120.15	chr11	KDM2A	1238.93	0.169894	0.100987	1.68233	0.092504	0.270589
ENSG00000214548.18	chr14	MEG3	1238.81	0.608955	0.315012	1.93312	0.0532216	0.189605
ENSG00000132356.11	chr5	PRKAA1	1237.43	0.0317754	0.12068	0.263304	0.792316	0.908263
ENSG00000148634.15	chr10	HERC4	1236.12	0.024327	0.111787	0.21762	0.827725	0.926473
ENSG00000277739.1	chr21	5_8S_rRNA	1235.9	1.61405	0.862655	1.87102	0.0613417	0.207719
ENSG00000062725.10	chr17	APPBP2	1235.09	-0.150625	0.183849	-0.819287	0.412623	0.657772
ENSG00000141279.16	chr17	NPEPPS	1234.81	0.224809	0.139906	1.60685	0.108086	0.29828
ENSG00000067704.10	chr1	IARS2	1234.8	-0.806589	0.16623	-4.85224	1.22078e-06	3.55818e-05
ENSG00000196547.15	chr15	MAN2A2	1233.98	-0.107441	0.148431	-0.723848	0.469159	0.703932
ENSG00000114416.18	chr3	FXR1	1233.24	-0.0716731	0.137239	-0.522252	0.601495	0.797203
ENSG00000071205.12	chr4	ARHGAP10	1232.62	0.378162	0.194091	1.94837	0.0513705	0.185416
ENSG00000167193.8	chr17	CRK	1231.86	-0.44831	0.147044	-3.04881	0.0022975	0.0194624
ENSG00000186298.12	chr12	PPP1CC	1231.73	-0.422286	0.134677	-3.13554	0.0017154	0.0155109
ENSG00000198198.17	chr1	SZT2	1231.48	0.143882	0.11527	1.24821	0.211954	0.448752
ENSG00000116679.16	chr1	IVNS1ABP	1231.41	0.0142986	0.375899	0.0380385	0.969657	0.98787
ENSG00000102804.15	chr13	TSC22D1	1231.1	0.110615	0.27062	0.408747	0.682725	0.845891
ENSG00000182149.21	chr16	IST1	1228.7	-0.16036	0.123609	-1.29731	0.194523	0.426781
ENSG00000113269.14	chr5	RNF130	1228.07	-0.948726	0.183262	-5.17688	2.25623e-07	8.12001e-06
ENSG00000112308.13	chr6	C6orf62	1228.02	0.0214161	0.1377	0.155528	0.876405	0.948242
ENSG00000251322.8	chr22	SHANK3	1226.12	-0.575827	0.160015	-3.59858	0.000319957	0.00406559
ENSG00000069329.18	chr16	VPS35	1225.88	-0.240044	0.11438	-2.09866	0.0358468	0.144841
ENSG00000111817.17	chr6	DSE	1224.7	-0.472166	0.175815	-2.68559	0.00724019	0.0462984
ENSG00000133110.15	chr13	POSTN	1224.7	-1.30332	0.399441	-3.26285	0.00110298	0.011006
ENSG00000122912.15	chr10	SLC25A16	1223.99	-1.26681	0.175458	-7.21998	5.19939e-13	6.32744e-11
ENSG00000187735.14	chr8	TCEA1	1222.76	-0.298704	0.150074	-1.99038	0.0465489	0.173067
ENSG00000119596.18	chr14	YLPM1	1221.87	0.444599	0.154694	2.87406	0.00405234	0.0300099
ENSG00000164830.18	chr8	OXR1	1221.11	-0.394628	0.137758	-2.86464	0.0041748	0.0307529
ENSG00000164463.12	chr5	CREBRF	1220.95	0.111645	0.14311	0.78013	0.435315	0.676891
ENSG00000167548.15	chr12	KMT2D	1219.73	0.718879	0.177571	4.04841	5.15673e-05	0.000886709
ENSG00000101126.17	chr20	ADNP	1218.82	0.39075	0.13043	2.99585	0.00273681	0.022143
ENSG00000123124.14	chr8	WWP1	1218.81	0.0250175	0.199104	0.12565	0.900009	0.958037
ENSG00000106052.13	chr7	TAX1BP1	1218.69	-0.236151	0.117966	-2.00186	0.0453	0.169733
ENSG00000100403.12	chr22	ZC3H7B	1218.39	0.0172757	0.123278	0.140135	0.888553	0.953192
ENSG00000165219.22	chr9	GAPVD1	1218.25	-0.300967	0.113921	-2.64189	0.00824458	0.0510347
ENSG00000183853.18	chr1	KIRREL1	1218.17	-0.160026	0.137085	-1.16735	0.24307	0.487524
ENSG00000170540.15	chr16	ARL6IP1	1217.83	-0.105199	0.235909	-0.445932	0.655646	0.829092
ENSG00000134440.12	chr18	NARS	1217.36	-0.467692	0.0989796	-4.72513	2.29965e-06	6.114e-05
ENSG00000163346.17	chr1	PBXIP1	1216.92	-0.439408	0.158072	-2.7798	0.0054393	0.0373956
ENSG00000166783.22	chr16	MARF1	1216.18	0.337554	0.117877	2.86362	0.00418828	0.0308137
ENSG00000136111.14	chr13	TBC1D4	1215.84	-0.119201	0.181349	-0.657299	0.510989	0.735157
ENSG00000105968.18	chr7	H2AFV	1215.67	-0.0490184	0.109454	-0.447844	0.654266	0.828209
ENSG00000182095.14	chr7	TNRC18	1215.18	0.566036	0.144678	3.91238	9.13915e-05	0.00144229
ENSG00000174306.21	chr20	ZHX3	1214.55	0.272555	0.0916741	2.97308	0.00294823	0.0234123
ENSG00000135870.11	chr1	RC3H1	1214.3	0.0116306	0.102529	0.113437	0.909684	0.962133
ENSG00000172466.16	chr18	ZNF24	1213.66	-0.108326	0.104727	-1.03437	0.300965	0.553041
ENSG00000170871.12	chr4	KIAA0232	1212.87	-0.0690797	0.132296	-0.522162	0.601558	0.797203
ENSG00000134480.15	chr5	CCNH	1212.8	0.212893	0.293301	0.725852	0.467929	0.702713
ENSG00000136240.10	chr7	KDELR2	1212.35	-0.252441	0.140693	-1.79427	0.07277	0.23226
ENSG00000197324.9	chr14	LRP10	1211.97	0.00657806	0.175791	0.0374197	0.97015	0.988093
ENSG00000225470.8	chrX	JPX	1211.61	0.247108	0.170969	1.44534	0.148364	0.361903
ENSG00000088448.14	chr13	ANKRD10	1211.1	-0.154339	0.122434	-1.26058	0.207458	0.44361
ENSG00000163320.11	chr3	CGGBP1	1209.9	-0.0311956	0.124698	-0.25017	0.802456	0.913675
ENSG00000065809.13	chr10	FAM107B	1209.62	-0.410405	0.274598	-1.49457	0.135028	0.342193
ENSG00000124795.17	chr6	DEK	1209.05	0.102147	0.121052	0.843828	0.398765	0.645931
ENSG00000065833.9	chr6	ME1	1208.98	-1.82657	0.26085	-7.00237	2.51671e-12	2.75078e-10
ENSG00000121579.13	chr3	NAA50	1208.88	-0.371343	0.136869	-2.71313	0.00666509	0.0435407
ENSG00000182831.12	chr16	C16orf72	1208.68	-0.1098	0.137621	-0.797844	0.424961	0.668148
ENSG00000136731.13	chr2	UGGT1	1207.4	-0.247664	0.110516	-2.24099	0.0250269	0.11263
ENSG00000217128.12	chr5	FNIP1	1205.99	-0.0831903	0.123378	-0.674271	0.500139	0.727125
ENSG00000181789.14	chr3	COPG1	1204.65	-0.474387	0.144524	-3.28241	0.00102924	0.0103932
ENSG00000125347.14	chr5	IRF1	1202.67	-0.0465222	0.776317	-0.0599268	0.952214	0.980201
ENSG00000144711.16	chr3	IQSEC1	1202.37	0.463167	0.195583	2.36813	0.0178782	0.0887462
ENSG00000107854.6	chr10	TNKS2	1202.09	0.0140108	0.139108	0.100719	0.919773	0.967425
ENSG00000204843.12	chr2	DCTN1	1201	0.140719	0.109405	1.28622	0.198366	0.431475
ENSG00000129625.13	chr5	REEP5	1199.55	-0.233897	0.153815	-1.52064	0.12835	0.331533
ENSG00000221968.9	chr11	FADS3	1199.39	-0.902117	0.147318	-6.1236	9.14815e-10	5.79032e-08
ENSG00000136628.18	chr1	EPRS	1198.62	-0.194424	0.116454	-1.66953	0.0950121	0.274928
ENSG00000183864.5	chr22	TOB2	1198.03	0.55303	0.243957	2.26692	0.0233952	0.107312
ENSG00000101266.19	chr20	CSNK2A1	1197.7	0.0322148	0.125976	0.255722	0.798166	0.911015
ENSG00000185010.15	chrX	F8	1197.25	0.740939	0.284971	2.60005	0.00932098	0.0558872
ENSG00000180370.10	chr3	PAK2	1196.63	0.0656872	0.112652	0.583096	0.559828	0.7691
ENSG00000081189.15	chr5	MEF2C	1196.41	-0.400189	0.21788	-1.83674	0.0662478	0.218809
ENSG00000180398.12	chr2	MCFD2	1195.94	-0.0695822	0.106875	-0.651059	0.515008	0.737928
ENSG00000058262.10	chr3	SEC61A1	1195.71	-0.154951	0.144627	-1.07138	0.283998	0.535384
ENSG00000009335.18	chr7	UBE3C	1195.63	-0.348059	0.119822	-2.9048	0.00367493	0.0279425
ENSG00000101825.8	chrX	MXRA5	1195.16	0.851833	0.389607	2.18639	0.0287871	0.124132
ENSG00000123096.11	chr12	SSPN	1194.92	0.0269799	0.200997	0.13423	0.893221	0.955118
ENSG00000135164.18	chr7	DMTF1	1194.64	0.248435	0.152461	1.62951	0.103206	0.289795
ENSG00000147853.17	chr9	AK3	1193.98	-0.327166	0.149627	-2.18655	0.0287752	0.124106
ENSG00000114120.13	chr3	SLC25A36	1193.74	-0.0520211	0.151355	-0.343702	0.73107	0.87488
ENSG00000109787.13	chr4	KLF3	1193.73	0.0823922	0.149397	0.551498	0.581292	0.784482
ENSG00000269713.7	chr1	NBPF9	1193.71	-0.0471096	0.113088	-0.416576	0.676989	0.842594
ENSG00000156671.15	chr10	SAMD8	1192.66	-0.422748	0.180418	-2.34316	0.019121	0.0931162
ENSG00000153561.13	chr2	RMND5A	1192.41	-0.651134	0.138179	-4.71227	2.44977e-06	6.46942e-05
ENSG00000005893.15	chrX	LAMP2	1191.93	-0.347888	0.170368	-2.04199	0.0411528	0.158852
ENSG00000106460.19	chr7	TMEM106B	1191.7	0.0350445	0.132214	0.265059	0.790964	0.907776
ENSG00000044574.8	chr9	HSPA5	1191.49	0.391961	0.140385	2.79204	0.00523772	0.0363057
ENSG00000008311.15	chr7	AASS	1191.41	0.583717	0.302406	1.93024	0.0535766	0.190553
ENSG00000131143.9	chr16	COX4I1	1190.97	-0.642319	0.181473	-3.53947	0.000400926	0.00486156
ENSG00000143420.18	chr1	ENSA	1190.9	-0.0539134	0.106591	-0.505798	0.612998	0.804418
ENSG00000123908.12	chr8	AGO2	1190.86	0.265708	0.103344	2.57111	0.0101374	0.0595575
ENSG00000105223.20	chr19	PLD3	1190.16	-0.379848	0.260553	-1.45786	0.14488	0.356863
ENSG00000132485.14	chr1	ZRANB2	1189.81	0.226653	0.178839	1.26735	0.205028	0.440287
ENSG00000196498.13	chr12	NCOR2	1189.69	1.00655	0.201224	5.00214	5.6697e-07	1.82614e-05
ENSG00000131724.11	chrX	IL13RA1	1188.27	-0.216202	0.139098	-1.55432	0.120108	0.318546
ENSG00000146122.17	chr6	DAAM2	1188.18	-0.361816	0.194602	-1.85926	0.0629904	0.211482
ENSG00000177189.14	chrX	RPS6KA3	1188.03	-0.207519	0.141234	-1.46933	0.141744	0.352646
ENSG00000164151.12	chr5	ICE1	1187.55	0.0552461	0.115134	0.479844	0.631338	0.814604
ENSG00000248527.1	chr1	MTATP6P1	1187.13	0.866233	0.615269	1.40789	0.159163	0.377276
ENSG00000065135.11	chr1	GNAI3	1186.69	-0.1215	0.222475	-0.546131	0.584976	0.786424
ENSG00000138081.20	chr2	FBXO11	1186.14	0.0795672	0.134768	0.5904	0.554923	0.765267
ENSG00000071282.12	chr3	LMCD1	1182.81	-1.3043	0.296572	-4.39791	1.09297e-05	0.000238263
ENSG00000077684.16	chr4	JADE1	1182.45	0.562238	0.251609	2.23457	0.0254454	0.114036
ENSG00000152217.19	chr18	SETBP1	1181.67	1.42279	0.16751	8.49376	2.00062e-17	4.77097e-15
ENSG00000116584.19	chr1	ARHGEF2	1181.6	-0.253737	0.193265	-1.3129	0.189216	0.419605
ENSG00000100811.14	chr14	YY1	1180.63	-0.111636	0.131244	-0.850598	0.394993	0.642216
ENSG00000206560.11	chr3	ANKRD28	1180.49	0.418547	0.161722	2.58807	0.00965153	0.0573962
ENSG00000100485.12	chr14	SOS2	1180.31	-0.11171	0.145642	-0.767017	0.443072	0.683024
ENSG00000089916.18	chr14	GPATCH2L	1180.2	0.0189796	0.0938209	0.202297	0.839685	0.93154
ENSG00000157827.20	chr2	FMNL2	1180.18	-0.644819	0.198578	-3.24719	0.00116552	0.0114941
ENSG00000159176.14	chr1	CSRP1	1180	-0.329428	0.239671	-1.3745	0.169287	0.392525
ENSG00000153922.10	chr5	CHD1	1179.92	0.199754	0.206326	0.968144	0.332972	0.583387
ENSG00000205534.6	chr16	SMG1P2	1179.87	-0.213729	0.22456	-0.951766	0.341216	0.591378
ENSG00000129083.12	chr11	COPB1	1179.4	-0.144057	0.141483	-1.01819	0.308587	0.560089
ENSG00000100412.16	chr22	ACO2	1179.15	-0.919199	0.192908	-4.76495	1.88897e-06	5.18565e-05
ENSG00000231389.7	chr6	HLA-DPA1	1178.63	-0.555149	0.232459	-2.38816	0.016933	0.0853851
ENSG00000141447.18	chr18	OSBPL1A	1178.6	-0.51515	0.175053	-2.94282	0.00325237	0.0253333
ENSG00000173269.14	chr10	MMRN2	1178.17	-0.440784	0.18448	-2.38934	0.0168788	0.0853117
ENSG00000109920.13	chr11	FNBP4	1176.54	0.358459	0.160544	2.23277	0.0255642	0.114481
ENSG00000154174.8	chr3	TOMM70	1176.49	-0.497776	0.125929	-3.95282	7.72348e-05	0.00124863
ENSG00000106723.17	chr9	SPIN1	1175.42	0.159798	0.0951151	1.68005	0.0929484	0.271385
ENSG00000223482.8	chr10	NUTM2A-AS1	1175.38	0.177411	0.217083	0.817251	0.413785	0.658647
ENSG00000118257.16	chr2	NRP2	1174.69	0.151601	0.325643	0.465543	0.641542	0.821047
ENSG00000066739.12	chr14	ATG2B	1172.77	0.0179518	0.0971616	0.184763	0.853415	0.937998
ENSG00000123349.14	chr12	PFDN5	1171.38	0.0728109	0.13685	0.532048	0.594693	0.792823
ENSG00000159461.15	chr16	AMFR	1171.31	-0.535025	0.154742	-3.45754	0.000545136	0.00624763
ENSG00000166548.16	chr16	TK2	1171.12	-0.229407	0.183227	-1.25204	0.210555	0.447475
ENSG00000048649.13	chr11	RSF1	1169.73	0.38344	0.131664	2.91227	0.00358807	0.0274376
ENSG00000005812.11	chr13	FBXL3	1169.71	0.0758676	0.155674	0.487348	0.626011	0.811475
ENSG00000178573.7	chr16	MAF	1169.67	0.141838	0.255379	0.555402	0.57862	0.78294
ENSG00000107771.17	chr10	CCSER2	1169.62	-0.249958	0.133001	-1.87937	0.0601939	0.205512
ENSG00000109107.14	chr17	ALDOC	1169.4	-4.37668	0.295826	-14.7948	1.58262e-49	3.39673e-46
ENSG00000179010.14	chr4	MRFAP1	1169.17	-0.0478296	0.133665	-0.357832	0.720469	0.868932
ENSG00000091656.19	chr8	ZFHX4	1168.98	0.884454	0.268946	3.28859	0.0010069	0.0102377
ENSG00000080573.7	chr19	COL5A3	1168.5	-1.25584	0.219445	-5.72283	1.04765e-08	5.19622e-07
ENSG00000117143.13	chr1	UAP1	1168.45	0.348111	0.248647	1.40002	0.161508	0.380542
ENSG00000162613.16	chr1	FUBP1	1168.44	0.29432	0.152562	1.92919	0.0537076	0.190875
ENSG00000118200.14	chr1	CAMSAP2	1167.85	0.0907134	0.126936	0.714637	0.474833	0.707921
ENSG00000017260.19	chr3	ATP2C1	1167.74	-0.415341	0.146581	-2.83353	0.00460372	0.0329861
ENSG00000156650.14	chr10	KAT6B	1167.2	0.321967	0.118495	2.71713	0.0065851	0.0431975
ENSG00000146463.12	chr1	ZMYM4	1166.84	-0.0456887	0.101474	-0.450252	0.652529	0.82741
ENSG00000124193.16	chr20	SRSF6	1165.92	0.267099	0.220604	1.21076	0.225986	0.467804
ENSG00000181222.16	chr17	POLR2A	1164.79	0.772239	0.163801	4.7145	2.42303e-06	6.41314e-05
ENSG00000170471.15	chr20	RALGAPB	1164.31	0.114461	0.0958992	1.19355	0.232653	0.475518
ENSG00000101856.10	chrX	PGRMC1	1164.26	-0.547055	0.244507	-2.23738	0.0252614	0.113448
ENSG00000180817.12	chr10	PPA1	1163.73	-0.427337	0.306097	-1.39608	0.162689	0.382297
ENSG00000135968.20	chr2	GCC2	1162.88	0.526429	0.155666	3.38179	0.00072015	0.00781726
ENSG00000108219.15	chr10	TSPAN14	1162.68	-0.24461	0.158176	-1.54644	0.121998	0.321492
ENSG00000197714.9	chr19	ZNF460	1162.42	0.224817	0.200405	1.12181	0.261942	0.509729
ENSG00000100592.15	chr14	DAAM1	1162.3	-0.00511285	0.265199	-0.0192793	0.984618	0.994023
ENSG00000123562.17	chrX	MORF4L2	1162.22	0.173687	0.131619	1.31963	0.18696	0.416566
ENSG00000138078.15	chr2	PREPL	1159.07	0.565391	0.150113	3.76643	0.000165597	0.00235658
ENSG00000143164.15	chr1	DCAF6	1157.76	-0.0642654	0.12293	-0.522781	0.601127	0.797035
ENSG00000159592.11	chr1	GPBP1L1	1157.24	-0.104008	0.0863014	-1.20517	0.228137	0.469567
ENSG00000111859.17	chr6	NEDD9	1157.14	-0.290587	0.350726	-0.828528	0.407371	0.653778
ENSG00000115295.20	chr2	CLIP4	1156.94	-0.146367	0.205091	-0.713669	0.475432	0.70799
ENSG00000143162.9	chr1	CREG1	1156.84	-0.336397	0.226384	-1.48596	0.13729	0.345784
ENSG00000007237.18	chr17	GAS7	1155.88	0.166626	0.304943	0.546416	0.58478	0.786348
ENSG00000162688.17	chr1	AGL	1155.47	-0.699936	0.147422	-4.74784	2.05605e-06	5.56665e-05
ENSG00000072274.13	chr3	TFRC	1154.51	-0.603025	0.613071	-0.983613	0.325306	0.576631
ENSG00000175166.17	chr3	PSMD2	1153.15	-0.470161	0.149492	-3.14506	0.00166055	0.0151367
ENSG00000105993.15	chr7	DNAJB6	1152.95	-0.0987358	0.183886	-0.536939	0.59131	0.79059
ENSG00000132294.15	chr8	EFR3A	1152.22	-0.0999122	0.122849	-0.81329	0.416052	0.660569
ENSG00000111011.18	chr12	RSRC2	1151.61	0.251445	0.20695	1.21501	0.224363	0.465446
ENSG00000148396.18	chr9	SEC16A	1150.8	0.043057	0.110337	0.390234	0.696364	0.853961
ENSG00000117859.19	chr1	OSBPL9	1150.75	0.0630057	0.143501	0.43906	0.660618	0.831504
ENSG00000159459.12	chr15	UBR1	1150.48	-0.0659309	0.147069	-0.448299	0.653938	0.828085
ENSG00000140526.18	chr15	ABHD2	1149.97	-0.214557	0.154961	-1.38459	0.166177	0.387906
ENSG00000157150.5	chr3	TIMP4	1149.72	-0.773778	0.302239	-2.56015	0.0104626	0.0610358
ENSG00000018625.15	chr1	ATP1A2	1148.85	0.344532	0.275223	1.25183	0.210631	0.447525
ENSG00000105701.16	chr19	FKBP8	1148.83	0.0359192	0.156635	0.229318	0.818622	0.922539
ENSG00000056586.16	chr9	RC3H2	1148.36	-0.0970568	0.130186	-0.745525	0.455954	0.693169
ENSG00000157500.12	chr3	APPL1	1148.07	0.237706	0.0959825	2.47656	0.0132656	0.0722462
ENSG00000082805.20	chr12	ERC1	1146.55	0.310719	0.133697	2.32406	0.0201224	0.0965391
ENSG00000151422.13	chr5	FER	1145.58	0.148541	0.114242	1.30023	0.193522	0.42564
ENSG00000186469.8	chr14	GNG2	1145.38	-1.30917	0.243553	-5.37529	7.64613e-08	3.12314e-06
ENSG00000173208.4	chr12	ABCD2	1145.07	-1.54078	0.223686	-6.88814	5.65263e-12	5.70312e-10
ENSG00000129292.20	chr8	PHF20L1	1144.86	0.063734	0.12012	0.530585	0.595707	0.793286
ENSG00000175582.19	chr11	RAB6A	1143.89	0.0417379	0.0851977	0.489895	0.624209	0.810791
ENSG00000134371.13	chr1	CDC73	1143.82	-0.123055	0.144374	-0.852338	0.394027	0.641955
ENSG00000165525.18	chr14	NEMF	1143.42	0.0637171	0.142121	0.448331	0.653914	0.828085
[truncated: 21,767 more rows]

## Sheet: S1B--FDR<0.05, Log2fold><0.5
gene_id	chr	gene_name	baseMean	log2FoldChange	lfcSE	stat	pvalue	padj
ENSG00000206262.9	chr3	FOXL2NB	298.502	11.8717	0.959312	12.3752	3.55942e-35	3.65367e-32
ENSG00000183770.7	chr3	FOXL2	107.247	9.81694	0.986887	9.94737	2.58927e-23	1.13204e-20
ENSG00000147655.12	chr8	RSPO2	68.2652	9.74337	1.02367	9.51809	1.76389e-21	6.61009e-19
ENSG00000138347.15	chr10	MYPN	24.5718	8.26702	0.981065	8.42658	3.55922e-17	8.15822e-15
ENSG00000162670.11	chr1	BRINP3	100.134	7.12596	0.932358	7.64295	2.12303e-14	3.23372e-12
ENSG00000144227.5	chr2	NXPH2	9.65622	6.92162	2.31417	2.99098	0.00278087	0.0223921
ENSG00000262500.1	chr17	MAPK8IP1P1	11.7106	6.60864	1.85291	3.56663	0.000361607	0.00446973
ENSG00000164303.11	chr4	ENPP6	158.399	6.29262	0.377155	16.6844	1.70113e-62	5.73742e-59
ENSG00000121871.4	chr3	SLITRK3	13.7929	6.26163	1.10648	5.65904	1.52221e-08	7.24555e-07
ENSG00000101204.17	chr20	CHRNA4	5.85186	6.20267	1.08559	5.71364	1.10587e-08	5.41669e-07
ENSG00000106004.5	chr7	HOXA5	64.4827	-7.25481	0.874168	-8.29911	1.04896e-16	2.33631e-14
ENSG00000186458.5	chr20	DEFB132	262.568	-7.29943	1.04138	-7.0094	2.39338e-12	2.64044e-10
ENSG00000126545.14	chr4	CSN1S1	44.8891	-7.32514	1.12017	-6.53933	6.17965e-11	5.22922e-09
ENSG00000089225.19	chr12	TBX5	70.0106	-7.38043	0.902523	-8.17756	2.89656e-16	6.05176e-14
ENSG00000172061.8	chr3	LRRC15	28.451	-7.38062	1.15507	-6.38979	1.66117e-10	1.26627e-08
ENSG00000150893.11	chr13	FREM2	20.6034	-7.63597	1.15068	-6.63606	3.22174e-11	2.88114e-09
ENSG00000037965.6	chr12	HOXC8	37.8615	-7.79299	1.05989	-7.35266	1.94303e-13	2.5205e-11
ENSG00000106006.6	chr7	HOXA6	26.681	-8.01755	1.06428	-7.53333	4.94626e-14	7.12051e-12
ENSG00000122592.8	chr7	HOXA7	33.0325	-8.32192	1.04318	-7.97743	1.49412e-15	2.89136e-13
ENSG00000148513.18	chr10	ANKRD30A	197.428	-8.44059	0.828222	-10.1912	2.17035e-24	1.06749e-21
ENSG00000244578.1	chr3	LINC01391	33.7639	8.72925	1.05206	8.29729	1.06513e-16	2.35016e-14
ENSG00000204832.10	chr10	ST8SIA6-AS1	10.4262	6.44436	1.0306	6.25303	4.02561e-10	2.81185e-08
ENSG00000248809.6	chr4	LINC01095	8.60241	6.16349	1.01315	6.0835	1.17585e-09	7.24165e-08
ENSG00000260303.1	chr4	AC108206.1	5.63246	6.15085	1.14126	5.38952	7.06464e-08	2.90573e-06
ENSG00000260230.3	chr9	FRRS1L	101.818	6.0851	0.408081	14.9115	2.77531e-50	6.55222e-47
ENSG00000135333.14	chr6	EPHA7	236.295	6.02583	0.757133	7.95875	1.73788e-15	3.30884e-13
ENSG00000040731.10	chr5	CDH10	28.9613	5.98306	1.24506	4.80545	1.54402e-06	4.39189e-05
ENSG00000172209.6	chr7	GPR22	4.95464	5.96192	1.21469	4.9082	9.19149e-07	2.76436e-05
ENSG00000069011.16	chr5	PITX1	10.6286	5.87507	1.14769	5.11902	3.07119e-07	1.06473e-05
ENSG00000260412.1	chr9	AL353746.1	7.09629	5.8728	1.39069	4.22294	2.41133e-05	0.000468938
ENSG00000230781.1	chrX	Z83820.1	6.69872	5.79216	1.09347	5.29706	1.17682e-07	4.56966e-06
ENSG00000113396.13	chr5	SLC27A6	33.613	5.77398	0.764863	7.54903	4.38516e-14	6.43039e-12
ENSG00000197106.7	chr1	SLC6A17	18.8411	5.74061	0.88827	6.46269	1.02857e-10	8.23166e-09
ENSG00000103460.17	chr16	TOX3	46.9759	5.73658	0.59025	9.71889	2.50494e-22	1.00236e-19
ENSG00000223802.7	chr19	CERS1	4.17545	5.70348	1.19471	4.77393	1.80661e-06	5.00615e-05
ENSG00000263503.1	chr17	MAPK8IP1P2	22.5299	5.65572	1.67871	3.36908	0.000754191	0.00810824
ENSG00000184905.9	chrX	TCEAL2	24.8814	5.54526	0.71672	7.73699	1.01799e-14	1.613e-12
ENSG00000165973.19	chr11	NELL1	8.23733	5.5008	1.43327	3.83793	0.000124078	0.00185873
ENSG00000152936.10	chr12	LMNTD1	3.41602	5.43128	1.30402	4.16503	3.11311e-05	0.00058424
ENSG00000165383.11	chr10	LRRC18	3.43053	5.43058	1.36426	3.98059	6.87433e-05	0.00113573
ENSG00000149735.7	chr11	GPHA2	7.49866	5.35472	1.48658	3.60203	0.000315743	0.00402504
ENSG00000126562.17	chr17	WNK4	21.1731	5.33724	0.879373	6.06937	1.28414e-09	7.81372e-08
ENSG00000287728.1	chr6	AL360015.1	4.8732	5.32032	1.38254	3.84823	0.000118973	0.00179708
ENSG00000196104.11	chr4	SPOCK3	14.2905	5.29382	1.03453	5.11711	3.10248e-07	1.07242e-05
ENSG00000156076.10	chr12	WIF1	34.8164	5.27429	1.88122	2.80365	0.00505272	0.0352928
ENSG00000258915.1	chr14	BHLHB9P1	2.9092	5.19051	1.20622	4.30313	1.68405e-05	0.000346331
ENSG00000139800.8	chr13	ZIC5	2.85022	5.15962	1.80852	2.85295	0.00433156	0.0315532
ENSG00000259417.3	chr15	CTXND1	6.18721	5.0713	1.20213	4.2186	2.45822e-05	0.000476878
ENSG00000258673.1	chr1	LINC01397	29.8439	5.06464	0.685171	7.39179	1.44867e-13	1.93229e-11
ENSG00000285100.1	chr20	AL359555.2	4.02117	5.04068	1.31995	3.81884	0.000134078	0.00197471
ENSG00000205054.8	chr2	LINC01121	17.8774	5.035	0.737658	6.82566	8.75249e-12	8.53874e-10
ENSG00000156150.9	chr1	ALX3	24.9908	4.96476	0.579077	8.57358	1.00317e-17	2.51956e-15
ENSG00000099937.11	chr22	SERPIND1	10.5991	4.95722	1.2064	4.10909	3.97221e-05	0.000712072
ENSG00000187720.14	chr15	THSD4	970.625	4.935	0.771796	6.39417	1.61418e-10	1.2454e-08
ENSG00000188386.7	chr9	PPP3R2	3.67401	4.90796	1.31274	3.73873	0.000184955	0.00258432
ENSG00000250387.3	chr5	LINC02197	5.51468	4.9007	1.48033	3.31054	0.000931154	0.00960823
ENSG00000250423.2	chrX	KIAA1210	3.60952	4.8862	1.43075	3.41512	0.000637532	0.00709307
ENSG00000166268.11	chr12	MYRFL	31.1446	4.865	0.621252	7.83097	4.84113e-15	8.25584e-13
ENSG00000148734.8	chr10	NPFFR1	9.93309	4.80066	0.856077	5.60774	2.04984e-08	9.43368e-07
ENSG00000140600.17	chr15	SH3GL3	7.63355	4.79797	1.31458	3.64981	0.000262435	0.00345556
ENSG00000179242.16	chr20	CDH4	14.6697	4.73305	0.904832	5.23085	1.68728e-07	6.313e-06
ENSG00000168243.11	chr1	GNG4	11.9153	4.72608	0.800635	5.90291	3.57138e-09	2.00277e-07
ENSG00000149968.12	chr11	MMP3	7.25395	4.72533	1.36958	3.45019	0.000560187	0.00639025
ENSG00000233639.6	chr2	PANTR1	4.90885	4.72319	1.49207	3.16552	0.00154803	0.0143549
ENSG00000259023.3	chr14	LINC00524	4.88706	4.72275	1.15911	4.07445	4.61239e-05	0.000804833
ENSG00000227906.8	chr20	SNAP25-AS1	4.93742	4.72161	1.10903	4.25743	2.06788e-05	0.000412684
ENSG00000104313.20	chr8	EYA1	346.45	4.70684	0.3914	12.0257	2.60474e-33	2.3652e-30
ENSG00000198914.4	chr2	POU3F3	16.4962	4.66218	1.09492	4.25802	2.06247e-05	0.000411954
ENSG00000083782.8	chr12	EPYC	3.11671	4.66109	1.15087	4.05005	5.12076e-05	0.00088181
ENSG00000184350.11	chr11	MRGPRE	4.67564	4.65	1.09024	4.26512	1.99791e-05	0.000400753
ENSG00000214814.7	chr8	FER1L6	30.9642	4.57598	0.663102	6.90088	5.16831e-12	5.29828e-10
ENSG00000235563.1	chr1	AL445183.2	6.67948	4.56548	1.23162	3.70689	0.000209823	0.00286839
ENSG00000186150.5	chr1	UBL4B	39.5096	4.54679	0.517364	8.78838	1.51725e-18	4.31577e-16
ENSG00000250241.6	chr4	AC105383.1	6.19558	4.4778	1.04922	4.26775	1.97455e-05	0.000397418
ENSG00000258460.2	chr14	AL355096.1	2.70143	4.44328	1.16956	3.79911	0.000145218	0.00211502
ENSG00000233858.4	chr8	LINC02599	21.0621	4.42298	0.639441	6.91695	4.61455e-12	4.77828e-10
ENSG00000198785.6	chr9	GRIN3A	71.7062	4.34968	0.504246	8.6261	6.348e-18	1.63103e-15
ENSG00000277829.1	chr20	AL031651.2	15.6476	4.31238	0.823015	5.23974	1.60804e-07	6.07427e-06
ENSG00000196136.17	chr14	SERPINA3	41.3081	4.23088	1.44212	2.9338	0.00334839	0.0259442
ENSG00000185053.14	chr8	SGCZ	17.0206	4.20532	0.778332	5.403	6.5537e-08	2.70974e-06
ENSG00000235721.1	chr2	AC013268.3	3.41388	4.1797	1.23824	3.37552	0.000736756	0.00795339
ENSG00000225106.1	chr20	AL162457.2	4.84136	4.11445	1.01725	4.04469	5.23917e-05	0.000897616
ENSG00000179455.9	chr15	MKRN3	20.3715	4.11205	0.581693	7.06911	1.55932e-12	1.76163e-10
ENSG00000132639.12	chr20	SNAP25	20.9389	4.11141	0.576901	7.12672	1.02791e-12	1.19547e-10
ENSG00000211448.12	chr14	DIO2	354.004	4.0983	0.42711	9.59543	8.35683e-22	3.1822e-19
ENSG00000073734.10	chr2	ABCB11	239.154	4.08664	0.470468	8.68631	3.74389e-18	1.01597e-15
ENSG00000082293.13	chr6	COL19A1	19.1398	4.06507	0.784661	5.18066	2.21097e-07	7.99369e-06
ENSG00000165349.12	chrX	SLC7A3	3.12699	4.04297	1.22836	3.29136	0.000997046	0.0101571
ENSG00000275110.1	chrX	AL928646.1	20.4558	3.99449	0.877014	4.55465	5.24732e-06	0.000126671
ENSG00000155269.12	chr4	GPR78	7.42911	3.99058	0.887866	4.49458	6.97073e-06	0.00016198
ENSG00000279388.1	chr12	AC073578.3	4.38669	3.98649	1.0656	3.74107	0.000183235	0.00256583
ENSG00000175018.13	chr10	TEX36	2.96776	3.94602	1.23947	3.18363	0.00145443	0.0137022
ENSG00000237645.1	chr3	AC092967.1	2.95636	3.93712	1.20405	3.26989	0.0010759	0.0107859
ENSG00000161905.12	chr17	ALOX15	4.2827	3.92137	1.12602	3.48249	0.000496774	0.00579177
ENSG00000228035.1	chr1	NGF-AS1	137.903	3.90749	0.270265	14.458	2.23308e-47	4.39341e-44
ENSG00000186971.3	chr21	KRTAP13-4	2.89444	3.89653	1.23848	3.14623	0.0016539	0.0150819
ENSG00000109625.19	chr4	CPZ	9.608	3.88133	0.79119	4.90568	9.31038e-07	2.793e-05
ENSG00000149633.12	chr20	KIAA1755	235.559	3.87234	0.356412	10.8648	1.69631e-27	1.14423e-24
ENSG00000165379.13	chr14	LRFN5	175.007	3.86964	0.272883	14.1806	1.20852e-45	2.19477e-42
ENSG00000166676.16	chr16	TVP23A	11.9544	3.8658	0.660124	5.85617	4.73657e-09	2.57663e-07
ENSG00000228021.7	chr10	AL158835.1	4.01701	3.86227	1.04412	3.69907	0.000216392	0.00293778
ENSG00000276742.1	chr10	AL731566.3	2.74272	3.81863	1.29425	2.95045	0.00317316	0.024864
ENSG00000278570.5	chr15	NR2E3	5.45612	3.81246	1.08348	3.51872	0.000433627	0.00517603
ENSG00000271705.1	chr14	RPL17P3	2.70759	3.80452	1.3026	2.9207	0.00349241	0.0268375
ENSG00000287683.1	chr6	AL591519.1	5.40353	3.80397	1.06555	3.56998	0.000357014	0.00443152
ENSG00000164509.15	chr5	IL31RA	3.86278	3.79837	1.23211	3.08283	0.00205042	0.0177841
ENSG00000205056.8	chr12	LINC02397	3.85187	3.77495	1.19808	3.15083	0.00162808	0.0148875
ENSG00000174482.10	chr9	LINGO2	14.6696	3.76368	0.793596	4.74256	2.11031e-06	5.67452e-05
ENSG00000105877.18	chr7	DNAH11	27.0896	3.7541	0.648639	5.78765	7.13767e-09	3.70359e-07
ENSG00000213424.9	chr17	KRT222	13.8125	3.75224	0.650747	5.76605	8.11518e-09	4.15599e-07
ENSG00000162630.6	chr1	B3GALT2	30.0491	3.74089	0.557843	6.706	2.00038e-11	1.85933e-09
ENSG00000230650.1	chr2	AC140479.2	9.65286	3.71358	0.85182	4.35959	1.30308e-05	0.000277656
ENSG00000258636.2	chr14	AL121821.2	34.0478	3.68603	0.377887	9.75432	1.76775e-22	7.32191e-20
ENSG00000249797.2	chr5	LINC02147	9.67689	3.68433	0.776736	4.74335	2.1021e-06	5.65888e-05
ENSG00000258670.1	chr14	AL049874.3	11.1368	3.65982	0.828074	4.41968	9.88457e-06	0.000218506
ENSG00000286811.1	chr6	AL353138.1	8.13953	3.6582	0.900745	4.0613	4.87998e-05	0.000845899
ENSG00000235848.4	chr2	RMDN2-AS1	4.66089	3.63299	0.90498	4.01444	5.95869e-05	0.00100603
ENSG00000187268.12	chrX	FAM9C	5.90882	3.62917	1.07696	3.36983	0.000752158	0.00809104
ENSG00000116678.19	chr1	LEPR	9075.69	3.61822	0.177151	20.4245	1.01342e-92	7.97531e-89
ENSG00000101098.12	chr20	RIMS4	75.6485	3.60523	0.45742	7.88168	3.23019e-15	5.73395e-13
ENSG00000052850.8	chr11	ALX4	81.09	3.59426	0.55327	6.49639	8.22696e-11	6.72077e-09
ENSG00000229028.2	chr17	KRT223P	8.07697	3.59354	0.92877	3.86914	0.000109222	0.00168237
ENSG00000138696.11	chr4	BMPR1B	80.5586	3.57816	0.488669	7.32225	2.43848e-13	3.11189e-11
ENSG00000099715.14	chrY	PCDH11Y	6.72367	3.55379	0.781212	4.54907	5.38834e-06	0.00012981
ENSG00000286519.1	chr2	AC009236.1	9.83994	3.54479	0.70931	4.99752	5.80711e-07	1.85772e-05
ENSG00000132321.17	chr2	IQCA1	19.3082	3.54145	0.542102	6.5328	6.45526e-11	5.40434e-09
ENSG00000152208.13	chr4	GRID2	123.242	3.5394	0.787123	4.49663	6.90383e-06	0.000161173
ENSG00000180318.4	chr12	ALX1	57.8014	3.5389	0.471418	7.50692	6.0535e-14	8.60946e-12
ENSG00000171658.8	chr3	NMRAL2P	11.0139	3.5358	0.600605	5.88706	3.93123e-09	2.1787e-07
ENSG00000183929.7	chr1	DUSP5P1	3.35837	3.5278	1.15301	3.05964	0.00221603	0.0189079
ENSG00000259690.1	chr15	AC107980.1	3.28904	3.52661	1.08186	3.25976	0.00111506	0.0111077
ENSG00000054179.12	chr9	ENTPD2	3.19088	3.51873	1.21239	2.9023	0.00370435	0.0280787
ENSG00000133019.11	chr1	CHRM3	99.7153	3.49656	0.344638	10.1456	3.46579e-24	1.66987e-21
ENSG00000287278.1	chr10	AL353600.2	9.91506	3.48532	0.814111	4.28114	1.85941e-05	0.000377786
ENSG00000198074.10	chr7	AKR1B10	4.39794	3.48184	1.04381	3.33572	0.000850796	0.0089832
ENSG00000198732.10	chr14	SMOC1	713.443	3.47014	0.184318	18.8269	4.5445e-79	2.14582e-75
ENSG00000251493.5	chr5	FOXD1	14.1266	3.46294	1.01679	3.40575	0.000659817	0.00728266
ENSG00000109265.14	chr4	KIAA1211	17.7413	3.42335	0.590506	5.79732	6.73848e-09	3.51189e-07
ENSG00000237372.4	chr9	AL606807.1	3.06478	3.4177	1.19955	2.84914	0.00438372	0.0318447
ENSG00000171189.17	chr21	GRIK1	4.0476	3.41494	1.0717	3.18646	0.00144026	0.0136067
ENSG00000100505.13	chr14	TRIM9	63.2613	3.40948	0.318136	10.717	8.46608e-27	5.5521e-24
ENSG00000278969.1	chr12	AC026310.3	3.10037	3.4052	1.05364	3.23185	0.00122992	0.011989
ENSG00000248493.1	chr5	AC005351.1	2.93734	3.3856	1.10593	3.06132	0.00220366	0.0188433
ENSG00000160401.15	chr9	CFAP157	4.85585	3.38184	0.933132	3.62419	0.000289871	0.00373966
ENSG00000105894.12	chr7	PTN	105.83	3.37947	0.603967	5.59545	2.20048e-08	1.01072e-06
ENSG00000253124.1	chr8	TRAPPC2P2	5.71691	3.3291	0.787403	4.22795	2.35826e-05	0.000460895
ENSG00000145526.12	chr5	CDH18	9.07391	3.29444	1.05461	3.12384	0.0017851	0.0160001
ENSG00000258536.1	chr14	FKBP1BP1	3.58449	3.27584	1.1582	2.82839	0.0046783	0.0333485
ENSG00000183798.5	chr20	EMILIN3	23.3441	3.27062	0.654243	4.99909	5.76013e-07	1.85022e-05
ENSG00000156006.5	chr8	NAT2	2.76317	3.26288	1.16559	2.79933	0.00512084	0.0356421
ENSG00000138061.12	chr2	CYP1B1	1787.22	3.25381	0.14447	22.5225	2.50145e-112	5.90568e-108
ENSG00000124205.18	chr20	EDN3	7.45782	3.25122	0.73601	4.41737	9.99113e-06	0.000220449
ENSG00000286285.1	chr1	AL138778.1	5.42718	3.24347	0.821546	3.94801	7.88026e-05	0.00126734
ENSG00000170577.8	chr2	SIX2	46.2624	3.23604	0.462188	7.00157	2.53106e-12	2.75373e-10
ENSG00000250056.7	chr5	LINC01018	6.14866	3.19698	0.768568	4.15965	3.18729e-05	0.000594052
ENSG00000215808.4	chr1	LINC01139	27.7693	3.18978	1.18324	2.6958	0.00702201	0.0452193
ENSG00000171819.5	chr1	ANGPTL7	34.935	3.18	0.42964	7.40155	1.34605e-13	1.80562e-11
ENSG00000214491.8	chr22	SEC14L6	6.94235	3.16123	0.826587	3.82444	0.000131068	0.00194005
ENSG00000276012.1	chr13	AL160153.1	12.2654	3.14787	0.602186	5.2274	1.71908e-07	6.40156e-06
ENSG00000164220.7	chr5	F2RL2	12.3984	3.14209	0.802197	3.91685	8.97141e-05	0.00142056
ENSG00000235158.1	chr3	AC087430.1	2.59685	3.11782	1.12214	2.77846	0.00546175	0.0375062
ENSG00000265527.1	chr6	MIR5690	39.253	3.11122	1.01395	3.06843	0.0021519	0.0185012
ENSG00000250813.1	chr4	SERF1AP1	5.95622	3.10439	0.741808	4.1849	2.85286e-05	0.000541424
ENSG00000176890.16	chr18	TYMS	18.7672	3.08176	0.565154	5.45296	4.95383e-08	2.10351e-06
ENSG00000057593.13	chr13	F7	6.71814	3.07136	0.915325	3.35549	0.000792254	0.00845203
ENSG00000112041.13	chr6	TULP1	4.10826	3.06814	0.885374	3.46536	0.000529529	0.00610432
ENSG00000116661.11	chr1	FBXO2	6.66313	3.0618	0.872802	3.50801	0.000451473	0.00536968
ENSG00000103888.17	chr15	CEMIP	7.44875	3.03525	0.858426	3.53583	0.000406491	0.00490888
ENSG00000145242.13	chr4	EPHA5	17.8672	3.03456	0.617907	4.91103	9.05979e-07	2.7387e-05
ENSG00000126733.21	chrX	DACH2	4.16768	3.03277	0.995076	3.04778	0.0023054	0.0195013
ENSG00000154654.15	chr21	NCAM2	176.159	3.03126	0.286902	10.5655	4.30742e-26	2.60753e-23
ENSG00000158806.14	chr8	NPM2	9.75601	3.03066	0.578098	5.24248	1.58433e-07	5.99429e-06
ENSG00000138769.11	chr4	CDKL2	8.98651	3.02753	0.714263	4.23867	2.24846e-05	0.000444804
ENSG00000141639.12	chr18	MAPK4	27.6038	3.02349	0.907912	3.33016	0.000867973	0.00913597
ENSG00000184672.12	chr8	RALYL	3.1419	2.98212	0.986682	3.02238	0.00250799	0.020827
ENSG00000167780.12	chr12	SOAT2	10.0554	2.96632	0.766822	3.86833	0.000109583	0.001683
ENSG00000150275.18	chr10	PCDH15	4.87284	2.95755	1.02864	2.87519	0.00403779	0.0299115
ENSG00000284959.2	chr14	AC007262.2	113.133	2.9529	0.188125	15.6965	1.59779e-55	4.71527e-52
ENSG00000233928.6	chrX	AL591501.1	8.03379	2.94578	1.11063	2.65236	0.00799304	0.0498436
ENSG00000177238.14	chr16	TRIM72	4.43621	2.94319	1.0688	2.75374	0.0058919	0.0397434
ENSG00000279970.1	chr15	AC023024.2	13.008	2.93863	0.782827	3.75386	0.000174129	0.00245581
ENSG00000182107.7	chr14	TMEM30B	231.115	2.93316	0.237691	12.3402	5.50066e-35	5.41104e-32
ENSG00000207327.1	chr10	RNU6-883P	3.8976	2.91224	1.06474	2.73517	0.00623487	0.0414645
ENSG00000128849.10	chr15	CGNL1	638.873	2.91095	0.307739	9.45918	3.10375e-21	1.14495e-18
ENSG00000230910.4	chr6	AL391807.1	58.3691	2.90672	0.373983	7.77231	7.70666e-15	1.2548e-12
ENSG00000102290.22	chrX	PCDH11X	28.9401	2.90633	0.456481	6.36682	1.92988e-10	1.45567e-08
ENSG00000183092.16	chr14	BEGAIN	25.516	2.89822	0.352502	8.22188	2.00345e-16	4.26122e-14
ENSG00000124479.11	chrX	NDP	5.25128	2.8949	0.958217	3.02113	0.00251833	0.0208761
ENSG00000166183.16	chr14	ASPG	18.5804	2.89208	0.659692	4.38399	1.16525e-05	0.000251466
ENSG00000056487.16	chr22	PHF21B	4.56589	2.886	0.890169	3.24209	0.00118658	0.0116434
ENSG00000103449.11	chr16	SALL1	14.3278	2.86852	0.799403	3.58833	0.000332807	0.00419725
ENSG00000159307.19	chr22	SCUBE1	183.853	2.83516	0.839253	3.3782	0.00072963	0.00789452
ENSG00000255051.1	chr11	BCAS2P1	4.92572	2.83469	0.814481	3.48037	0.000500722	0.00583492
ENSG00000173376.14	chr4	NDNF	499.394	2.81481	0.208868	13.4765	2.15038e-41	3.17301e-38
ENSG00000163661.4	chr3	PTX3	73.039	2.81437	1.02431	2.74757	0.0060038	0.0402567
ENSG00000116785.13	chr1	CFHR3	5.12107	2.80047	0.930029	3.01116	0.00260249	0.0214325
ENSG00000239783.1	chr20	AL121776.1	3.5762	2.79729	1.0074	2.77675	0.00549047	0.0376597
ENSG00000171126.8	chr2	KCNG3	2.78946	2.78549	1.01902	2.7335	0.00626654	0.0416227
ENSG00000103534.17	chr16	TMC5	65.3444	2.78278	0.597219	4.65956	3.16883e-06	8.1054e-05
ENSG00000129194.8	chr17	SOX15	6.34078	2.7815	0.779214	3.56962	0.000357502	0.00443291
ENSG00000130413.15	chr11	STK33	41.2761	2.77114	0.439396	6.30671	2.85029e-10	2.07054e-08
ENSG00000214402.7	chr9	LCNL1	12.5174	2.76672	0.559952	4.94099	7.77257e-07	2.38625e-05
ENSG00000232973.13	chr2	CYP1B1-AS1	205.998	2.75713	0.144709	19.053	6.20833e-81	3.66431e-77
ENSG00000158220.14	chr3	ESYT3	17.087	2.75162	0.449319	6.12398	9.12662e-10	5.79032e-08
ENSG00000119698.12	chr14	PPP4R4	4.20018	2.75102	0.890022	3.09096	0.00199511	0.0174003
ENSG00000175928.6	chr3	LRRN1	22.5082	2.74775	0.721065	3.81068	0.000138585	0.00202716
ENSG00000150625.16	chr4	GPM6A	54.2943	2.74098	0.671293	4.08314	4.44304e-05	0.000781055
ENSG00000273006.1	chr2	AC009229.3	3.41776	2.73835	0.912708	3.00025	0.00269758	0.0219384
ENSG00000158815.11	chr8	FGF17	6.00188	2.72858	0.804956	3.38972	0.000699635	0.00765772
ENSG00000187634.12	chr1	SAMD11	17.7028	2.72785	0.523845	5.20735	1.91553e-07	7.00057e-06
ENSG00000239828.7	chr3	AC063944.1	6.22029	2.72397	0.804894	3.38427	0.000713687	0.00777905
ENSG00000264057.1	chr17	AC103810.1	9.44262	2.72259	0.697944	3.90087	9.58477e-05	0.00149958
ENSG00000140479.17	chr15	PCSK6	340.122	2.71614	0.652593	4.16207	3.15374e-05	0.000590288
ENSG00000226622.6	chr2	AC092155.1	86.3904	2.7062	0.472322	5.72956	1.0069e-08	5.02403e-07
ENSG00000132938.20	chr13	MTUS2	8.01906	2.70285	0.70657	3.82531	0.000130607	0.00193566
ENSG00000225756.1	chr9	DBH-AS1	3.91374	2.69322	0.880158	3.05993	0.00221389	0.0189051
ENSG00000188536.13	chr16	HBA2	3027.17	2.69024	0.956889	2.81144	0.00493198	0.0346855
ENSG00000206172.8	chr16	HBA1	2571.27	2.6885	0.933185	2.88099	0.0039643	0.0294967
ENSG00000057468.7	chr1	MSH4	13.7463	2.68397	0.806105	3.32955	0.000869857	0.00915172
ENSG00000183783.7	chr4	KCTD8	26.4309	2.68185	0.431153	6.22018	4.96588e-10	3.3593e-08
ENSG00000244301.6	chr2	AOX3P	17.1163	2.68099	0.46403	5.77763	7.57623e-09	3.89689e-07
ENSG00000237268.2	chr7	AC092447.7	15.297	2.68008	0.778655	3.44194	0.000577569	0.00653996
ENSG00000287794.1	chr5	AC119150.2	3.3247	2.67799	0.952462	2.81165	0.00492884	0.034684
ENSG00000142611.17	chr1	PRDM16	107.175	2.66998	0.314776	8.48216	2.2105e-17	5.16709e-15
ENSG00000165300.7	chr13	SLITRK5	14.0244	2.66824	0.615858	4.33256	1.47385e-05	0.000309574
ENSG00000234810.4	chr1	AL603840.1	22.2083	2.6645	0.574615	4.63702	3.53474e-06	8.8873e-05
ENSG00000171798.18	chr10	KNDC1	6.04187	2.66356	0.820901	3.24467	0.00117585	0.0115718
ENSG00000146197.9	chr6	SCUBE3	38.3527	2.64655	0.626394	4.22505	2.38888e-05	0.000466109
ENSG00000171502.15	chr1	COL24A1	119.049	2.64221	0.537271	4.91783	8.7507e-07	2.65547e-05
ENSG00000102837.7	chr13	OLFM4	6.34528	2.63119	0.927596	2.83657	0.0045601	0.0327925
ENSG00000185272.14	chr21	RBM11	9.7919	2.62387	0.63197	4.15188	3.29749e-05	0.000610114
ENSG00000226530.2	chrX	AL158055.1	24.6279	2.6155	0.436062	5.998	1.99757e-09	1.17024e-07
ENSG00000288085.1	chr6	AL356094.2	4.53032	2.59391	0.870852	2.97858	0.00289583	0.0230894
ENSG00000136842.14	chr9	TMOD1	468.103	2.59006	0.256642	10.0921	5.98632e-24	2.71791e-21
ENSG00000240457.3	chr14	RN7SL472P	5.09459	2.58148	0.838758	3.07774	0.00208577	0.0180311
ENSG00000188176.12	chr17	SMTNL2	8.65416	2.57865	0.761413	3.38666	0.000707498	0.00772944
ENSG00000255015.1	chr11	AP000755.1	4.42222	2.56889	0.869952	2.95291	0.00314791	0.0247071
ENSG00000169184.6	chr22	MN1	411.218	2.56278	0.295869	8.6619	4.63985e-18	1.2448e-15
ENSG00000105737.9	chr19	GRIK5	4.85791	2.55722	0.919584	2.78085	0.00542169	0.037318
ENSG00000179796.12	chr3	LRRC3B	9.56295	2.55693	0.888065	2.87921	0.00398669	0.0296353
ENSG00000170558.9	chr18	CDH2	9.77194	2.55581	0.668807	3.82144	0.000132674	0.00195769
ENSG00000255191.1	chr11	AP003555.2	6.22614	2.55381	0.798167	3.19959	0.00137622	0.0131012
ENSG00000167889.12	chr17	MGAT5B	20.9473	2.55313	0.573065	4.45522	8.38066e-06	0.000190432
ENSG00000188257.11	chr1	PLA2G2A	351.796	2.55122	0.285844	8.92522	4.44827e-19	1.29653e-16
ENSG00000215018.10	chr7	COL28A1	113.013	2.54735	0.430847	5.91244	3.37078e-09	1.8993e-07
ENSG00000143869.7	chr2	GDF7	32.1039	2.53746	0.679043	3.73682	0.000186365	0.00259734
ENSG00000198075.10	chr2	SULT1C4	103.257	2.53646	0.354263	7.15982	8.07827e-13	9.58392e-11
ENSG00000136944.17	chr9	LMX1B	13.8326	2.53559	0.61752	4.10609	4.02411e-05	0.000719737
ENSG00000124107.5	chr20	SLPI	190.268	2.53342	0.253639	9.98831	1.71479e-23	7.63856e-21
ENSG00000152785.7	chr4	BMP3	576.321	2.53339	0.719142	3.5228	0.000427019	0.00511491
ENSG00000233008.6	chr1	LINC01725	30.1462	2.52617	0.446659	5.65571	1.55207e-08	7.35799e-07
ENSG00000169031.19	chr2	COL4A3	33.2959	2.52413	0.474878	5.31533	1.06466e-07	4.16857e-06
ENSG00000127863.15	chr13	TNFRSF19	95.1527	2.52159	0.270165	9.33353	1.02404e-20	3.66311e-18
ENSG00000125398.8	chr17	SOX9	149.768	2.52105	0.249588	10.1008	5.47782e-24	2.5358e-21
ENSG00000252960.1	chr9	RN7SKP258	4.82339	2.51959	0.746132	3.37687	0.000733162	0.00792184
ENSG00000061455.11	chr5	PRDM6	99.2852	2.51571	0.357845	7.03018	2.06269e-12	2.30796e-10
ENSG00000156466.10	chr8	GDF6	25.6818	2.50758	0.423831	5.91648	3.2891e-09	1.85771e-07
ENSG00000253369.2	chr8	AC022034.3	5.41253	2.50627	0.822544	3.04698	0.00231154	0.0195392
ENSG00000133640.20	chr12	LRRIQ1	17.8475	2.50179	0.548329	4.56257	5.05315e-06	0.000122736
ENSG00000087494.16	chr12	PTHLH	52.5993	2.49026	0.61198	4.06919	4.71773e-05	0.000821393
ENSG00000259495.3	chr15	AC016705.2	4.09345	2.48265	0.884774	2.80597	0.00501652	0.0350995
ENSG00000144488.15	chr2	ESPNL	10.9239	2.47608	0.705657	3.5089	0.000449967	0.00535447
ENSG00000129244.9	chr17	ATP1B2	23.7606	2.45424	0.555572	4.41751	9.98446e-06	0.000220449
ENSG00000234665.9	chr9	LERFS	9.75011	2.44587	0.793915	3.08077	0.00206465	0.0178747
ENSG00000169071.15	chr9	ROR2	63.5777	2.44452	0.377243	6.47997	9.17437e-11	7.36727e-09
ENSG00000287373.1	chr11	AL122014.1	28.9026	2.44083	0.576733	4.23216	2.31454e-05	0.000454608
ENSG00000169507.9	chr2	SLC38A11	60.8356	2.4277	0.390774	6.21254	5.21356e-10	3.50675e-08
ENSG00000130173.13	chr19	ANGPTL8	85.3624	2.42123	0.402878	6.00983	1.8572e-09	1.09343e-07
ENSG00000186148.13	chr2	AC013268.1	21.1727	2.38786	0.611082	3.9076	9.3217e-05	0.00146652
ENSG00000160111.13	chr19	CPAMD8	437.016	2.38525	0.39457	6.04519	1.49231e-09	8.93052e-08
ENSG00000197320.5	chr7	AC060834.1	21.6943	2.38476	0.617463	3.86219	0.000112377	0.00171611
ENSG00000107317.13	chr9	PTGDS	103.238	2.38388	0.4135	5.76512	8.16016e-09	4.16998e-07
ENSG00000125848.10	chr20	FLRT3	20.059	2.38034	0.572276	4.15942	3.19056e-05	0.000594052
ENSG00000135298.14	chr6	ADGRB3	147.052	2.37256	0.323662	7.33035	2.29557e-13	2.96153e-11
ENSG00000259571.2	chr11	BLID	15.4214	2.37176	0.620465	3.82256	0.000132076	0.00195008
ENSG00000166348.18	chr10	USP54	533.685	2.36817	0.292672	8.09153	5.89209e-16	1.19919e-13
ENSG00000279118.1	chr5	AC093535.2	35.9386	2.36249	0.333138	7.09161	1.32557e-12	1.51919e-10
ENSG00000137857.17	chr15	DUOX1	46.192	2.36093	0.305237	7.73474	1.03611e-14	1.63076e-12
ENSG00000117477.12	chr1	CCDC181	12.1594	2.36088	0.604031	3.90853	9.28577e-05	0.00146249
ENSG00000276778.1	chr5	LINC02227	22.3432	2.3583	0.558981	4.21893	2.45462e-05	0.000476572
ENSG00000162998.5	chr2	FRZB	199.718	2.35438	0.523628	4.49629	6.91501e-06	0.000161173
ENSG00000230185.5	chr9	C9orf147	3.88536	2.34853	0.862308	2.72354	0.00645862	0.0425688
ENSG00000184115.17	chr2	AC112229.1	25.7741	2.34843	0.550464	4.26628	1.98757e-05	0.000399358
ENSG00000223723.1	chrX	BX842568.2	4.28795	2.34139	0.784236	2.98556	0.00283055	0.0227456
ENSG00000197406.7	chr14	DIO3	26.0784	2.33473	0.382008	6.11173	9.85588e-10	6.2072e-08
ENSG00000083067.22	chr9	TRPM3	45.6653	2.3253	0.485354	4.79093	1.66007e-06	4.64448e-05
ENSG00000140254.12	chr15	DUOXA1	13.8812	2.32278	0.464674	4.99873	5.77091e-07	1.85116e-05
ENSG00000244694.7	chr6	PTCHD4	35.9759	2.31359	0.340491	6.79488	1.08406e-11	1.04892e-09
ENSG00000274276.4	chr21	CBSL	56.6227	2.30545	0.556595	4.14206	3.44193e-05	0.000633857
ENSG00000023839.12	chr10	ABCC2	93.5962	2.30351	0.395446	5.82508	5.7084e-09	3.03535e-07
ENSG00000134020.8	chr8	PEBP4	9.31566	2.30223	0.672262	3.4246	0.000615706	0.00688919
ENSG00000280352.1	chr4	AC116563.2	6.3291	2.29761	0.650011	3.53473	0.000408198	0.00492193
ENSG00000261760.8	chr2	AC140479.4	17.7184	2.29206	0.541535	4.23253	2.3108e-05	0.000454252
ENSG00000250337.7	chr5	PURPL	14.024	2.29023	0.696266	3.2893	0.00100436	0.0102163
ENSG00000160200.17	chr21	CBS	61.0013	2.28869	0.46109	4.96364	6.91831e-07	2.15481e-05
ENSG00000259205.2	chr15	PRKXP1	4.20743	2.27564	0.833047	2.7317	0.00630078	0.0418064
ENSG00000284624.1	chr3	AC092902.4	4.20246	2.26333	0.817283	2.76934	0.00561704	0.0382941
ENSG00000120664.11	chr13	SPART-AS1	17.1034	2.25974	0.543157	4.16037	3.17726e-05	0.000592979
ENSG00000076716.9	chrX	GPC4	386.333	2.24488	0.29776	7.53923	4.72759e-14	6.84747e-12
ENSG00000151640.13	chr10	DPYSL4	9.6402	2.24297	0.689111	3.25487	0.00113442	0.0112437
ENSG00000131409.13	chr19	LRRC4B	21.738	2.24101	0.479598	4.67269	2.97275e-06	7.64527e-05
ENSG00000204801.7	chr9	FGF7P7	5.67098	2.23059	0.666044	3.34901	0.000811003	0.00860924
ENSG00000224186.8	chr5	C5orf66	6.02281	2.2249	0.818267	2.71904	0.00654723	0.0430327
ENSG00000261701.7	chr16	HPR	16.9879	2.21973	0.800636	2.77246	0.00556337	0.0380161
ENSG00000141431.12	chr18	ASXL3	155.896	2.21676	0.293623	7.54967	4.36351e-14	6.43039e-12
ENSG00000136929.13	chr9	HEMGN	16.9937	2.21328	0.831282	2.66249	0.00775654	0.0488722
ENSG00000181656.7	chr1	GPR88	17.1357	2.20617	0.8016	2.7522	0.00591957	0.0398546
ENSG00000227954.7	chr6	TARID	5.98102	2.20467	0.810984	2.71851	0.00655766	0.0430474
ENSG00000230596.3	chr2	GPAA1P2	7.18894	2.20418	0.645991	3.41209	0.000644657	0.00715212
ENSG00000162692.12	chr1	VCAM1	979.345	2.20396	0.358523	6.14732	7.88011e-10	5.05548e-08
ENSG00000273372.1	chr10	SFTPD-AS1	7.43617	2.19843	0.759958	2.89283	0.00381787	0.0286784
ENSG00000121207.12	chr4	LRAT	14.3514	2.19786	0.598689	3.67112	0.00024149	0.00322998
ENSG00000150394.14	chr16	CDH8	19.4689	2.19393	0.440537	4.98012	6.35435e-07	2.01369e-05
ENSG00000240694.9	chr8	PNMA2	56.9753	2.18933	0.425799	5.14171	2.72253e-07	9.55069e-06
ENSG00000184530.9	chr6	C6orf58	4.55209	2.18582	0.767298	2.84873	0.00438943	0.0318568
ENSG00000162415.7	chr1	ZSWIM5	70.5486	2.17985	0.305769	7.12907	1.01047e-12	1.181e-10
ENSG00000202515.1	chr5	VTRNA1-3	21.011	2.17977	0.365383	5.96572	2.43563e-09	1.40593e-07
ENSG00000102452.17	chr13	NALCN	50.1825	2.1741	0.59428	3.65838	0.000253812	0.00336453
ENSG00000257017.9	chr16	HP	171.501	2.17334	0.808406	2.68843	0.0071789	0.0460436
ENSG00000272668.2	chr1	AL590560.3	127.805	2.17276	0.425842	5.10226	3.35627e-07	1.14838e-05
ENSG00000225706.2	chr9	PTPRD-AS1	6.4235	2.1682	0.721541	3.00495	0.00265625	0.0217371
ENSG00000161249.21	chr19	DMKN	24.0137	2.1674	0.425037	5.09933	3.4085e-07	1.16456e-05
ENSG00000256995.8	chr12	AC084816.1	4.37146	2.16571	0.814475	2.65902	0.00783673	0.0491544
ENSG00000206658.1	chr9	RNU6-1039P	7.2045	2.1639	0.759556	2.8489	0.00438702	0.031849
ENSG00000198542.14	chr13	ITGBL1	770.763	2.15473	0.274274	7.85613	3.9617e-15	6.97999e-13
ENSG00000044524.11	chr3	EPHA3	494.866	2.1494	0.316582	6.78939	1.12609e-11	1.08514e-09
ENSG00000283913.1	chr10	AL512662.2	8.70075	2.14851	0.62482	3.4386	0.000584728	0.00659572
ENSG00000159167.12	chr8	STC1	184.66	2.14753	0.755278	2.84336	0.00446408	0.032329
ENSG00000050165.18	chr11	DKK3	256.82	2.14423	0.415603	5.15932	2.47855e-07	8.78619e-06
ENSG00000140279.12	chr15	DUOX2	10.6168	2.14295	0.527571	4.06191	4.86733e-05	0.000844325
ENSG00000248869.7	chr4	LINC02511	95.1743	2.14161	0.40628	5.27128	1.35479e-07	5.1589e-06
ENSG00000226869.6	chr7	LHFPL3-AS1	5.31308	2.1346	0.660728	3.23068	0.00123495	0.0120219
ENSG00000226769.1	chr20	GAPDHP54	10.7283	2.13335	0.639956	3.33358	0.000857358	0.0090444
ENSG00000138152.9	chr10	BTBD16	11.1161	2.12856	0.660721	3.22157	0.00127489	0.0123711
ENSG00000235545.1	chr1	AC103923.1	5.21696	2.12538	0.692793	3.06785	0.00215607	0.0185235
ENSG00000080854.15	chr11	IGSF9B	85.3165	2.12384	0.323027	6.57482	4.87133e-11	4.25952e-09
ENSG00000144619.15	chr3	CNTN4	116.273	2.12227	0.356698	5.94978	2.68509e-09	1.54239e-07
ENSG00000283199.3	chr13	C13orf46	17.9688	2.11815	0.625525	3.3862	0.000708683	0.00773523
ENSG00000125355.15	chrX	TMEM255A	95.6926	2.11779	0.361754	5.85423	4.79213e-09	2.60086e-07
ENSG00000179008.9	chr14	C14orf39	157.817	2.11773	0.289695	7.3102	2.66739e-13	3.34971e-11
ENSG00000207612.1	chr10	MIR604	10.6558	2.11622	0.514502	4.11314	3.90308e-05	0.000702436
ENSG00000016402.13	chr6	IL20RA	45.8269	2.11177	0.263645	8.00989	1.14814e-15	2.25887e-13
ENSG00000102468.10	chr13	HTR2A	11.843	2.10922	0.632427	3.33512	0.00085263	0.00899854
ENSG00000183715.13	chr11	OPCML	6.04476	2.1064	0.735251	2.86488	0.00417172	0.0307397
ENSG00000156463.18	chr5	SH3RF2	177.717	2.09081	0.417918	5.00292	5.64697e-07	1.8213e-05
ENSG00000224389.9	chr6	C4B	225.268	2.0853	0.532061	3.91928	8.88137e-05	0.00140725
ENSG00000103742.12	chr15	IGDCC4	132.327	2.07416	0.353768	5.86306	4.54417e-09	2.48601e-07
ENSG00000092969.12	chr1	TGFB2	172.663	2.07288	0.302652	6.84905	7.43441e-12	7.34389e-10
ENSG00000167779.9	chr12	IGFBP6	1514.12	2.06835	0.387173	5.34218	9.18354e-08	3.67482e-06
ENSG00000072832.15	chr4	CRMP1	11.2521	2.06619	0.650655	3.17556	0.00149548	0.0139663
ENSG00000154146.13	chr11	NRGN	15.7889	2.06609	0.629356	3.28287	0.00102757	0.0103808
ENSG00000286888.1	chr4	AC006427.2	7.67707	2.06261	0.654428	3.15178	0.00162277	0.0148496
ENSG00000258692.2	chr14	SALL4P7	48.6791	2.05514	0.363196	5.65848	1.52722e-08	7.25477e-07
ENSG00000244731.8	chr6	C4A	223.779	2.05447	0.531018	3.86893	0.000109312	0.00168237
ENSG00000244756.1	chr14	AL049874.2	9.32195	2.04681	0.697354	2.9351	0.00333435	0.0258525
ENSG00000280870.3	chrX	AC233296.1	5.68288	2.04546	0.741735	2.75766	0.00582159	0.0394107
ENSG00000162738.6	chr1	VANGL2	31.4724	2.0442	0.420293	4.86374	1.15186e-06	3.38578e-05
ENSG00000225328.2	chr2	LINC01594	8.27117	2.04326	0.648849	3.14906	0.00163799	0.0149483
ENSG00000254506.1	chr11	AP003080.1	5.61348	2.04313	0.689658	2.96253	0.00305126	0.0241008
ENSG00000145428.14	chr4	RNF175	20.5009	2.0382	0.516184	3.94859	7.86138e-05	0.00126516
ENSG00000243232.6	chr5	PCDHAC2	52.818	2.03715	0.325627	6.25608	3.94767e-10	2.78211e-08
ENSG00000285090.1	chr7	AC002074.1	10.2356	2.03689	0.503401	4.04625	5.20446e-05	0.000892965
ENSG00000226849.1	chr1	AL109811.1	6.91123	2.03496	0.609247	3.34012	0.000837423	0.00886191
ENSG00000236532.6	chr21	LINC01695	88.5566	2.02906	0.258436	7.85131	4.11709e-15	7.20003e-13
ENSG00000066382.16	chr11	MPPED2	143.13	2.02528	0.259705	7.79838	6.27057e-15	1.02807e-12
ENSG00000280375.1	chrX	AL359740.1	6.76494	2.0246	0.716769	2.82462	0.00473374	0.033638
ENSG00000241354.2	chr14	AL049874.1	14.2112	2.02291	0.660509	3.06266	0.00219379	0.0187657
ENSG00000205221.12	chr2	VIT	872.289	2.02149	0.318286	6.35116	2.13703e-10	1.58658e-08
ENSG00000230006.7	chr2	ANKRD36BP2	31.428	2.00121	0.543628	3.68122	0.00023212	0.00312079
ENSG00000228510.2	chr9	AL359091.2	6.48308	2.00027	0.647367	3.08986	0.00200253	0.0174424
ENSG00000287338.1	chr1	AL929091.1	5.02052	1.9923	0.708287	2.81284	0.00491064	0.0345869
ENSG00000253553.7	chr8	AC090578.1	8.43515	1.99217	0.638162	3.12173	0.00179793	0.0160908
ENSG00000112936.19	chr5	C7	1951.15	1.98638	0.192771	10.3043	6.73548e-25	3.53373e-22
ENSG00000130222.11	chr9	GADD45G	44.1059	1.98613	0.70613	2.81269	0.0049129	0.0345925
ENSG00000198780.12	chr5	FAM169A	18.6154	1.98316	0.556106	3.56616	0.000362254	0.00447304
ENSG00000266256.3	chr18	LINC00683	10.2845	1.97892	0.515902	3.83585	0.000125129	0.00186877
ENSG00000164385.9	chr6	LINC01600	11.5708	1.97757	0.551228	3.58758	0.000333763	0.00420705
ENSG00000114251.14	chr3	WNT5A	79.429	1.97661	0.221445	8.92595	4.41893e-19	1.29653e-16
ENSG00000276772.1	chr15	AC025271.4	6.75033	1.97659	0.660593	2.99214	0.00277029	0.0223526
ENSG00000173212.4	chr1	MAB21L3	10.879	1.97492	0.717802	2.75134	0.00593513	0.0399106
ENSG00000168702.17	chr2	LRP1B	545.481	1.97175	0.344154	5.72926	1.00868e-08	5.02403e-07
ENSG00000287117.1	chr4	AC105916.1	5.92211	1.96885	0.731444	2.69173	0.0071083	0.0456777
ENSG00000143867.7	chr2	OSR1	228.658	1.96093	0.325171	6.03047	1.63485e-09	9.69776e-08
ENSG00000077522.13	chr1	ACTN2	12.6398	1.96013	0.515387	3.80321	0.000142833	0.00208543
ENSG00000254166.3	chr8	CASC19	7.9638	1.95665	0.736678	2.65604	0.00790635	0.0494467
ENSG00000162687.17	chr1	KCNT2	206.234	1.9559	0.313964	6.2297	4.6734e-10	3.21584e-08
ENSG00000274422.1	chr22	AC245060.5	50.1941	1.93994	0.638085	3.04025	0.00236379	0.0199168
ENSG00000197360.9	chr19	ZNF98	25.2361	1.93415	0.410618	4.71035	2.47286e-06	6.5231e-05
ENSG00000047457.14	chr3	CP	286.498	1.92149	0.309185	6.2147	5.14222e-10	3.46865e-08
ENSG00000104368.18	chr8	PLAT	770.292	1.92086	0.310929	6.17781	6.49974e-10	4.20418e-08
ENSG00000179083.6	chrX	FAM133A	7.5346	1.92082	0.570259	3.36833	0.00075626	0.00812308
ENSG00000165272.16	chr9	AQP3	64.846	1.92027	0.561356	3.42077	0.000624433	0.00696703
ENSG00000259430.2	chr15	CERS3-AS1	12.0613	1.9191	0.568832	3.37376	0.000741476	0.00799339
ENSG00000204540.11	chr6	PSORS1C1	26.9524	1.91732	0.637881	3.00576	0.00264917	0.0216942
ENSG00000237807.4	chr8	AC022034.1	188.139	1.91453	0.253844	7.54213	4.62363e-14	6.73823e-12
ENSG00000270689.1	chr11	BUD13P1	8.19812	1.90672	0.580999	3.2818	0.00103147	0.0104069
ENSG00000174469.23	chr7	CNTNAP2	8.39339	1.90642	0.672624	2.8343	0.00459261	0.0329452
ENSG00000170681.7	chr9	CAVIN4	9.62314	1.90501	0.704145	2.70542	0.00682172	0.0443187
ENSG00000144730.18	chr3	IL17RD	494.902	1.90493	0.296795	6.41833	1.37781e-10	1.07002e-08
ENSG00000271811.1	chr1	Z97200.1	107.847	1.90248	0.418751	4.54322	5.5402e-06	0.000132791
ENSG00000257835.2	chr12	AC073591.1	42.6037	1.90096	0.43556	4.3644	1.2747e-05	0.000272595
ENSG00000144331.20	chr2	ZNF385B	54.0032	1.89975	0.465651	4.07976	4.50823e-05	0.000788991
ENSG00000172986.13	chr3	GXYLT2	436.056	1.89745	0.272433	6.96483	3.28789e-12	3.48089e-10
ENSG00000166405.15	chr11	RIC3	105.284	1.8939	0.324126	5.84309	5.12428e-09	2.77475e-07
ENSG00000101280.8	chr20	ANGPT4	126.938	1.89274	0.289622	6.53523	6.35103e-11	5.33599e-09
ENSG00000167244.21	chr11	IGF2	33.1288	1.89021	0.529626	3.56896	0.000358402	0.00444175
ENSG00000070193.4	chr5	FGF10	613.249	1.88586	0.240404	7.84455	4.34496e-15	7.48761e-13
ENSG00000255248.9	chr11	MIR100HG	928.487	1.88151	0.241186	7.80108	6.13818e-15	1.0134e-12
ENSG00000197083.11	chr5	ZNF300P1	105.599	1.88107	0.442876	4.2474	2.16261e-05	0.000429412
ENSG00000091536.19	chr17	MYO15A	15.3459	1.86008	0.441962	4.20869	2.56851e-05	0.000494616
ENSG00000166262.16	chr15	FAM227B	12.4302	1.85685	0.460977	4.02809	5.62327e-05	0.000958555
ENSG00000153253.18	chr2	SCN3A	99.8185	1.85334	0.338866	5.46924	4.51971e-08	1.93308e-06
ENSG00000102678.7	chr13	FGF9	27.9668	1.85102	0.444587	4.16346	3.13456e-05	0.000587798
ENSG00000168959.14	chr11	GRM5	6.3715	1.84955	0.621855	2.97424	0.00293716	0.0233479
ENSG00000184313.20	chr1	MROH7	12.8132	1.84518	0.618924	2.98127	0.00287056	0.0229733
ENSG00000188051.7	chr19	TMEM221	8.14027	1.84342	0.648743	2.84152	0.00448984	0.0324459
ENSG00000038295.8	chr4	TLL1	435.688	1.84235	0.289559	6.36262	1.98339e-10	1.49127e-08
ENSG00000240405.7	chr3	SAMMSON	7.09032	1.84204	0.536696	3.43218	0.000598748	0.00672494
ENSG00000230561.4	chr5	CCDC192	5.0009	1.83857	0.693485	2.65121	0.00802045	0.0499617
ENSG00000187922.14	chr9	LCN10	12.5076	1.8373	0.61022	3.01088	0.00260488	0.0214355
ENSG00000019549.13	chr8	SNAI2	262.569	1.83714	0.303136	6.06043	1.35757e-09	8.19714e-08
ENSG00000162761.14	chr1	LMX1A	40.7826	1.83408	0.330592	5.54787	2.89163e-08	1.29297e-06
ENSG00000273084.1	chr7	AC092171.5	7.87272	1.83402	0.647397	2.83292	0.00461244	0.0330286
ENSG00000088340.16	chr20	FER1L4	14.0771	1.83358	0.443519	4.13417	3.56241e-05	0.000650967
ENSG00000174348.13	chr1	PODN	2097.07	1.83314	0.254481	7.20346	5.87037e-13	7.0711e-11
ENSG00000100473.18	chr14	COCH	95.187	1.83237	0.570243	3.21332	0.0013121	0.0126439
ENSG00000110076.18	chr11	NRXN2	44.1849	1.82986	0.311852	5.86771	4.41856e-09	2.42599e-07
ENSG00000276916.1	chr13	AL442125.2	8.44287	1.8288	0.634438	2.88255	0.00394474	0.0293975
ENSG00000235865.2	chr9	GSN-AS1	7.05106	1.82839	0.642357	2.84637	0.00442203	0.0320835
ENSG00000258498.8	chr14	DIO3OS	208.227	1.82615	0.246212	7.41696	1.19843e-13	1.63548e-11
ENSG00000178031.17	chr9	ADAMTSL1	660.374	1.82377	0.298444	6.11093	9.90532e-10	6.21954e-08
ENSG00000070526.15	chr17	ST6GALNAC1	35.8355	1.82316	0.345145	5.2823	1.2757e-07	4.90737e-06
ENSG00000264017.2	chr6	RN7SL336P	5.00291	1.81637	0.679427	2.67339	0.00750881	0.0476675
ENSG00000286863.1	chr1	AL513166.1	10.0358	1.81011	0.681738	2.65514	0.00792763	0.0495273
ENSG00000095539.15	chr10	SEMA4G	11.9442	1.80967	0.493579	3.66643	0.000245961	0.0032826
ENSG00000186462.9	chrX	NAP1L2	53.5624	1.80916	0.262285	6.89769	5.28563e-12	5.37881e-10
ENSG00000242600.8	chr10	MBL1P	23.1911	1.80827	0.391757	4.61579	3.91611e-06	9.72192e-05
ENSG00000016391.11	chr3	CHDH	29.4117	1.8053	0.45046	4.00768	6.1318e-05	0.00103109
ENSG00000258066.1	chr12	AC138331.1	38.153	1.80101	0.344002	5.23547	1.64565e-07	6.1768e-06
ENSG00000141448.10	chr18	GATA6	104.034	1.79878	0.421022	4.27242	1.93366e-05	0.000390186
ENSG00000287652.1	chr22	AC000082.1	13.2738	1.79878	0.506468	3.55162	0.000382866	0.0046882
ENSG00000183690.13	chrX	EFHC2	13.1209	1.79868	0.461337	3.89885	9.66512e-05	0.00151015
ENSG00000111664.10	chr12	GNB3	14.3217	1.79592	0.487092	3.68702	0.000226895	0.00305578
ENSG00000273599.1	chr10	AL731571.1	20.9182	1.79084	0.634998	2.82023	0.00479896	0.0339522
ENSG00000138944.8	chr22	SHISAL1	18.8113	1.78372	0.63651	2.80235	0.00507318	0.0354043
ENSG00000074047.21	chr2	GLI2	78.5693	1.78067	0.297692	5.98158	2.20984e-09	1.2882e-07
ENSG00000107518.18	chr10	ATRNL1	47.1845	1.78047	0.384273	4.63335	3.59796e-06	9.00787e-05
ENSG00000066468.22	chr10	FGFR2	471.322	1.77961	0.329465	5.40151	6.6083e-08	2.72754e-06
ENSG00000154678.18	chr7	PDE1C	124.576	1.77474	0.323133	5.49229	3.96744e-08	1.73137e-06
ENSG00000204366.4	chr6	ZBTB12	13.6592	1.77293	0.537138	3.3007	0.000964453	0.0098956
ENSG00000156427.8	chr5	FGF18	14.436	1.77074	0.420338	4.21266	2.52375e-05	0.000486394
ENSG00000053328.8	chr6	METTL24	28.6571	1.76399	0.369757	4.77067	1.83617e-06	5.0702e-05
ENSG00000182836.10	chr5	PLCXD3	201.502	1.76394	0.205288	8.59249	8.51066e-18	2.16052e-15
ENSG00000165495.16	chr11	PKNOX2	182.246	1.76251	0.320842	5.4934	3.94268e-08	1.72375e-06
ENSG00000227165.9	chr10	WDR11-AS1	9.11482	1.76186	0.529942	3.32463	0.000885357	0.0092711
ENSG00000123119.12	chr8	NECAB1	743.881	1.76038	0.628752	2.79981	0.00511334	0.0356109
ENSG00000146250.7	chr6	PRSS35	16.8919	1.75879	0.619838	2.83749	0.00454698	0.0327311
ENSG00000144366.16	chr2	GULP1	529.541	1.75286	0.222272	7.88612	3.11736e-15	5.61402e-13
ENSG00000159164.10	chr1	SV2A	7.5229	1.74609	0.59842	2.91784	0.00352465	0.027057
ENSG00000277534.1	chr18	AC007996.1	30.7814	1.74329	0.317703	5.48718	4.08392e-08	1.77564e-06
ENSG00000153237.18	chr2	CCDC148	14.9725	1.74263	0.447367	3.8953	9.80788e-05	0.00152841
ENSG00000228983.9	chr17	SLC47A1P1	6.31842	1.74219	0.586183	2.97209	0.0029578	0.0234725
ENSG00000158966.16	chr1	CACHD1	1625.11	1.74098	0.189608	9.18201	4.23111e-20	1.38739e-17
ENSG00000236709.1	chr9	DAPK1-IT1	7.35946	1.73888	0.572685	3.03636	0.00239452	0.0200968
ENSG00000228784.9	chr2	LINC00954	15.3203	1.73648	0.396262	4.38215	1.17511e-05	0.000253132
ENSG00000115705.21	chr2	TPO	296.36	1.73568	0.368267	4.71311	2.4397e-06	6.45005e-05
ENSG00000143850.16	chr1	PLEKHA6	220.933	1.73086	0.29376	5.89207	3.81387e-09	2.12864e-07
ENSG00000204323.5	chr17	SMIM5	13.7155	1.7244	0.564854	3.05283	0.00226695	0.0192589
ENSG00000182575.7	chr17	NXPH3	171.574	1.72365	0.289699	5.9498	2.68477e-09	1.54239e-07
ENSG00000164309.15	chr5	CMYA5	322.822	1.72236	0.165594	10.4011	2.45134e-25	1.37794e-22
ENSG00000157103.12	chr3	SLC6A1	51.1436	1.71952	0.409769	4.19631	2.71295e-05	0.000519045
ENSG00000167371.21	chr16	PRRT2	22.0018	1.71731	0.459337	3.73867	0.000184993	0.00258432
ENSG00000065361.15	chr12	ERBB3	33.945	1.71698	0.473255	3.62802	0.000285605	0.00370207
ENSG00000054598.9	chr6	FOXC1	269.389	1.71648	0.273888	6.26707	3.67916e-10	2.61631e-08
ENSG00000166153.16	chr12	DEPDC4	8.18671	1.71353	0.524683	3.26584	0.00109141	0.0109229
ENSG00000197748.12	chr10	CFAP43	17.6811	1.69844	0.471723	3.6005	0.000317603	0.00404438
ENSG00000241458.1	chr5	RPL7P19	36.904	1.69639	0.586525	2.89228	0.00382463	0.0287038
ENSG00000138587.6	chr15	MNS1	63.7513	1.69633	0.289334	5.86289	4.54892e-09	2.48601e-07
ENSG00000162390.17	chr1	ACOT11	98.4081	1.69125	0.348211	4.85697	1.19193e-06	3.48702e-05
ENSG00000183508.5	chr1	TENT5C	153.219	1.69091	0.563893	2.99863	0.00271196	0.0220099
ENSG00000102174.9	chrX	PHEX	15.5082	1.68783	0.605882	2.78575	0.00534045	0.0368879
ENSG00000072133.11	chrX	RPS6KA6	41.6883	1.68447	0.240517	7.00355	2.49559e-12	2.74039e-10
ENSG00000137265.15	chr6	IRF4	224.54	1.68236	0.29528	5.69749	1.21586e-08	5.89431e-07
ENSG00000247317.3	chr8	LY6E-DT	14.9896	1.68134	0.53343	3.15194	0.00162189	0.0148473
ENSG00000259921.1	chr15	AC022819.1	11.3583	1.68023	0.512793	3.27662	0.00105059	0.0105681
ENSG00000110881.11	chr12	ASIC1	32.6687	1.67965	0.449772	3.73444	0.000188133	0.00261735
ENSG00000106483.12	chr7	SFRP4	1239.12	1.67837	0.375815	4.46595	7.97153e-06	0.000182188
ENSG00000124610.4	chr6	HIST1H1A	12.65	1.67626	0.433962	3.86267	0.000112153	0.0017138
ENSG00000168679.18	chr1	SLC16A4	97.0535	1.67502	0.362718	4.61797	3.87516e-06	9.64054e-05
ENSG00000259343.7	chr15	TMC3-AS1	26.1769	1.67228	0.406095	4.11795	3.8225e-05	0.000691005
ENSG00000138400.13	chr2	MDH1B	15.0254	1.67224	0.428493	3.90261	9.51592e-05	0.00149178
ENSG00000260949.1	chr8	AP006545.1	12.7949	1.67219	0.525327	3.18314	0.00145689	0.0137036
ENSG00000136274.9	chr7	NACAD	81.6976	1.66932	0.330726	5.04744	4.47762e-07	1.48018e-05
ENSG00000287232.1	chr3	AC079848.2	12.9103	1.66701	0.488545	3.4122	0.000644401	0.00715212
ENSG00000177508.12	chr16	IRX3	95.1693	1.66555	0.23863	6.97964	2.95934e-12	3.1614e-10
ENSG00000188766.12	chr19	SPRED3	9.17235	1.66465	0.482504	3.45001	0.000560558	0.00639025
ENSG00000131620.17	chr11	ANO1	351.572	1.66178	0.284445	5.84217	5.15241e-09	2.7836e-07
ENSG00000204388.7	chr6	HSPA1B	1721.33	1.66075	0.337933	4.91445	8.90343e-07	2.69834e-05
ENSG00000272870.3	chr4	AC097534.2	26.236	1.66064	0.304405	5.45536	4.88725e-08	2.07898e-06
ENSG00000183779.7	chr8	ZNF703	173.823	1.66003	0.258295	6.42686	1.30263e-10	1.01498e-08
ENSG00000246792.3	chr8	AC106038.1	12.5274	1.659	0.537308	3.08761	0.00201771	0.0175455
ENSG00000123453.18	chr9	SARDH	21.9527	1.65616	0.516875	3.20418	0.0013545	0.0129467
ENSG00000286340.1	chr6	AL356776.2	10.292	1.65347	0.598674	2.76189	0.00574675	0.0390095
ENSG00000214578.5	chr17	HMGN2P15	59.257	1.65011	0.307761	5.36168	8.24521e-08	3.35623e-06
ENSG00000233695.2	chr13	GAS6-AS1	31.4051	1.64796	0.552293	2.98385	0.00284649	0.0228425
ENSG00000179082.3	chr9	C9orf106	13.7571	1.64483	0.531506	3.09466	0.00197036	0.0172236
ENSG00000272588.1	chr4	AC139887.4	13.671	1.64477	0.445817	3.68933	0.000224847	0.00303338
ENSG00000153721.19	chr6	CNKSR3	209.36	1.64285	0.442322	3.71416	0.000203877	0.0028017
ENSG00000163016.10	chr2	ALMS1P1	17.3361	1.64233	0.550817	2.98163	0.00286721	0.0229698
ENSG00000132932.17	chr13	ATP8A2	17.9666	1.64058	0.558834	2.93573	0.00332768	0.0258177
ENSG00000064042.18	chr4	LIMCH1	2218.12	-1.63031	0.299862	-5.43687	5.42255e-08	2.29018e-06
ENSG00000131730.16	chr5	CKMT2	81.562	-1.63154	0.371667	-4.38978	1.13464e-05	0.000245533
ENSG00000163931.16	chr3	TKT	2313.68	-1.63319	0.178949	-9.12653	7.07302e-20	2.25658e-17
ENSG00000108960.9	chr17	MMD	2992.15	-1.63417	0.178686	-9.14548	5.93647e-20	1.91992e-17
ENSG00000279955.3	chr9	AC129778.1	44.4678	-1.63419	0.448971	-3.63986	0.000272782	0.00356991
ENSG00000258082.1	chr1	AL391832.3	8.89656	-1.6385	0.578326	-2.83317	0.00460893	0.0330134
ENSG00000269933.1	chr1	AL031429.2	24.7256	-1.6392	0.375073	-4.37035	1.2405e-05	0.000266004
ENSG00000204580.13	chr6	DDR1	200.708	-1.63984	0.279369	-5.8698	4.36314e-09	2.40115e-07
ENSG00000286492.1	chr3	AC117509.1	7.69823	-1.64347	0.570911	-2.87867	0.00399354	0.0296675
ENSG00000232884.8	chr21	AF127936.2	11.4134	-1.64823	0.54996	-2.99699	0.00272657	0.022098
ENSG00000286558.1	chr4	AC098679.5	14.128	-1.64846	0.522001	-3.15797	0.00158874	0.0146232
ENSG00000272872.1	chr22	AP000525.1	24.4821	-1.64934	0.515631	-3.19869	0.00138055	0.0131266
ENSG00000275342.5	chr8	PRAG1	186.535	-1.65114	0.215786	-7.65175	1.98257e-14	3.03938e-12
ENSG00000102996.5	chr16	MMP15	191.731	-1.65311	0.289895	-5.70244	1.18104e-08	5.73726e-07
ENSG00000144891.17	chr3	AGTR1	360.009	-1.65389	0.284213	-5.81917	5.91391e-09	3.13756e-07
ENSG00000134317.18	chr2	GRHL1	57.604	-1.65454	0.507852	-3.25792	0.00112232	0.0111613
ENSG00000163132.8	chr4	MSX1	63.7256	-1.66072	0.480153	-3.45873	0.000542727	0.00623516
ENSG00000168772.11	chr4	CXXC4	31.2598	-1.66514	0.421651	-3.9491	7.8444e-05	0.00126415
ENSG00000155368.16	chr2	DBI	844.641	-1.66935	0.16125	-10.3526	4.07405e-25	2.23684e-22
ENSG00000149485.19	chr11	FADS1	866.938	-1.66936	0.358923	-4.65102	3.30303e-06	8.36709e-05
ENSG00000226031.5	chrX	FGF13-AS1	27.0499	-1.67756	0.563738	-2.97578	0.00292245	0.0232623
ENSG00000260711.2	chr14	AL121839.2	34.4233	-1.68303	0.573291	-2.93573	0.00332763	0.0258177
ENSG00000225210.10	chr14	DUXAP9	143.211	-1.68478	0.423837	-3.97507	7.03589e-05	0.00115676
ENSG00000117682.17	chr1	DHDDS	1023.47	-1.68637	0.259349	-6.50233	7.90845e-11	6.52834e-09
ENSG00000266265.3	chr7	KLF14	13.5361	-1.69264	0.484443	-3.49399	0.000475857	0.00558098
ENSG00000276180.1	chr6	HIST1H4I	28.8258	-1.69547	0.457855	-3.70308	0.000212998	0.00290172
ENSG00000236801.1	chr9	RPL24P8	13.6997	-1.69956	0.471303	-3.6061	0.000310838	0.00397324
ENSG00000122691.13	chr7	TWIST1	269.406	-1.70018	0.279379	-6.08557	1.16081e-09	7.1742e-08
ENSG00000276023.5	chr17	DUSP14	174.244	-1.70301	0.220104	-7.73731	1.01543e-14	1.613e-12
ENSG00000143951.16	chr2	WDPCP	855.402	-1.70323	0.29631	-5.74813	9.02369e-09	4.57168e-07
ENSG00000076344.16	chr16	RGS11	146.163	-1.7033	0.373153	-4.56461	5.00416e-06	0.000121672
ENSG00000198223.16	chrX	CSF2RA	119.878	-1.70769	0.447301	-3.81777	0.000134665	0.00198088
ENSG00000100077.15	chr22	GRK3	2980.8	-1.70777	0.260401	-6.55821	5.44568e-11	4.69223e-09
ENSG00000153904.20	chr1	DDAH1	121.145	-1.70862	0.218809	-7.80872	5.77706e-15	9.60497e-13
ENSG00000104763.19	chr8	ASAH1	4750.89	-1.7112	0.303008	-5.64738	1.62916e-08	7.67464e-07
ENSG00000133433.10	chr22	GSTT2B	22.2738	-1.71519	0.5155	-3.32724	0.000877097	0.00920329
ENSG00000161682.15	chr17	FAM171A2	37.9829	-1.71653	0.349573	-4.91037	9.09062e-07	2.741e-05
ENSG00000188763.5	chr7	FZD9	10.6675	-1.7188	0.551113	-3.11879	0.00181598	0.0162092
ENSG00000239627.3	chr4	RPL12P20	22.5115	-1.72002	0.358372	-4.79954	1.59032e-06	4.4965e-05
ENSG00000073605.18	chr17	GSDMB	404.356	-1.72089	0.399815	-4.30421	1.67585e-05	0.000344944
ENSG00000167676.4	chr19	PLIN4	72247	-1.72242	0.337365	-5.10551	3.29897e-07	1.13205e-05
ENSG00000134463.15	chr10	ECHDC3	536.081	-1.72389	0.317534	-5.42899	5.6673e-08	2.37233e-06
ENSG00000181856.15	chr17	SLC2A4	476.542	-1.72433	0.397335	-4.33973	1.42658e-05	0.000301524
ENSG00000135917.15	chr2	SLC19A3	3324.08	-1.72906	0.251751	-6.86815	6.50412e-12	6.5066e-10
ENSG00000184227.8	chr14	ACOT1	374.213	-1.7301	0.278103	-6.22109	4.93721e-10	3.35747e-08
ENSG00000198223.16_PAR_Y	chrY	CSF2RA	119.649	-1.73455	0.457897	-3.78809	0.000151812	0.00219463
ENSG00000143196.5	chr1	DPT	1276.64	-1.73519	0.478312	-3.62773	0.000285919	0.00370207
ENSG00000260025.1	chr2	CRIM1-DT	26.1538	-1.7393	0.362286	-4.8009	1.57952e-06	4.48206e-05
ENSG00000241322.10	chr17	CDRT1	6.48999	-1.73947	0.653213	-2.66295	0.007746	0.0488449
ENSG00000232000.3	chr9	CLCN3P1	70.9503	-1.74038	0.281155	-6.1901	6.01277e-10	3.94321e-08
ENSG00000165731.20	chr10	RET	88.9202	-1.74204	0.460117	-3.78608	0.000153042	0.00220854
ENSG00000111716.13	chr12	LDHB	250.463	-1.74933	0.277826	-6.29651	3.04427e-10	2.19085e-08
ENSG00000183186.8	chr19	C2CD4C	35.3744	-1.75076	0.466139	-3.75588	0.000172734	0.00243904
ENSG00000112562.18	chr6	SMOC2	315.871	-1.76154	0.39343	-4.47738	7.55643e-06	0.000174219
ENSG00000147676.14	chr8	MAL2	246.963	-1.76267	0.467698	-3.76882	0.000164023	0.00233701
ENSG00000187122.17	chr10	SLIT1	11.7476	-1.7664	0.555854	-3.17781	0.00148393	0.013919
ENSG00000227591.5	chr1	HSD11B1-AS1	117.526	-1.77123	0.290661	-6.09379	1.10265e-09	6.85066e-08
ENSG00000250971.3	chr4	AC110772.2	20.4757	-1.77677	0.429181	-4.13992	3.47424e-05	0.000637322
ENSG00000197550.3	chr9	AL359955.1	83.7932	-1.77956	0.594851	-2.9916	0.00277519	0.0223693
ENSG00000106538.10	chr7	RARRES2	1140.42	-1.77986	0.145332	-12.2469	1.74638e-34	1.64921e-31
ENSG00000127884.5	chr10	ECHS1	1519.97	-1.78145	0.221745	-8.03377	9.45228e-16	1.87529e-13
ENSG00000134013.16	chr8	LOXL2	492.001	-1.78275	0.283153	-6.29606	3.05303e-10	2.19085e-08
ENSG00000251194.2	chr11	AL133330.1	43.935	-1.7845	0.372477	-4.7909	1.66036e-06	4.64448e-05
ENSG00000099960.13	chr22	SLC7A4	24.7145	-1.78555	0.42974	-4.15495	3.25361e-05	0.00060294
ENSG00000164708.6	chr7	PGAM2	14.8797	-1.78815	0.575462	-3.10733	0.00188785	0.0166867
ENSG00000065328.16	chr10	MCM10	16.9337	-1.78847	0.403028	-4.43757	9.09785e-06	0.000204114
ENSG00000176974.20	chr17	SHMT1	593.956	-1.78848	0.221714	-8.06661	7.22757e-16	1.44607e-13
ENSG00000149596.6	chr20	JPH2	58.0474	-1.78877	0.431362	-4.14679	3.37176e-05	0.000622391
ENSG00000215237.6	chr9	AL592293.1	9.77131	-1.79398	0.621617	-2.88599	0.0039019	0.0291611
ENSG00000172057.10	chr17	ORMDL3	1583.09	-1.79621	0.313969	-5.72097	1.05915e-08	5.24222e-07
ENSG00000139304.16	chr12	PTPRQ	438.393	-1.79882	0.266489	-6.75006	1.47779e-11	1.40682e-09
ENSG00000164932.13	chr8	CTHRC1	134.15	-1.80049	0.322976	-5.57469	2.47969e-08	1.12583e-06
ENSG00000187474.5	chr19	FPR3	194.966	-1.80495	0.471522	-3.82793	0.000129225	0.00192121
ENSG00000112293.15	chr6	GPLD1	361.069	-1.80554	0.351926	-5.13045	2.89049e-07	1.008e-05
ENSG00000137713.16	chr11	PPP2R1B	3019.74	-1.8072	0.188075	-9.60893	7.33058e-22	2.83718e-19
ENSG00000124225.16	chr20	PMEPA1	1534.84	-1.80858	0.423945	-4.26607	1.9895e-05	0.000399406
ENSG00000163075.13	chr2	CFAP221	25.1645	-1.81039	0.640946	-2.82456	0.0047346	0.033638
ENSG00000203799.13	chr6	CCDC162P	168.151	-1.81058	0.401219	-4.5127	6.40072e-06	0.000151569
ENSG00000236444.5	chr13	UBE2L5	12.6211	-1.81214	0.506528	-3.57757	0.0003468	0.00434587
ENSG00000146072.6	chr6	TNFRSF21	639.782	-1.81532	0.260051	-6.98062	2.93885e-12	3.15379e-10
ENSG00000251073.1	chr4	NUDT19P5	10.204	-1.8154	0.572431	-3.17139	0.00151712	0.0141181
ENSG00000165197.5	chrX	VEGFD	173.21	-1.81634	0.381039	-4.76681	1.87166e-06	5.14411e-05
ENSG00000147883.12	chr9	CDKN2B	782.686	-1.82238	0.480238	-3.79474	0.000147801	0.00214867
ENSG00000065833.9	chr6	ME1	1208.98	-1.82657	0.26085	-7.00237	2.51671e-12	2.75078e-10
ENSG00000233098.9	chr17	CCDC144NL-AS1	12.361	-1.82846	0.63013	-2.90172	0.00371121	0.0281132
ENSG00000247134.7	chr8	AC090204.1	14.1121	-1.82998	0.486666	-3.76023	0.000169757	0.00240564
ENSG00000080493.17	chr4	SLC4A4	521.837	-1.83196	0.337086	-5.43469	5.48927e-08	2.31422e-06
ENSG00000233585.2	chrX	AC231533.2	11.655	-1.83227	0.473176	-3.87228	0.000107824	0.00166271
ENSG00000255398.3	chr12	HCAR3	74.5654	-1.83321	0.284291	-6.44836	1.13068e-10	8.94694e-09
ENSG00000261572.1	chr3	AC097639.1	8.80927	-1.8346	0.590853	-3.105	0.00190279	0.0167874
ENSG00000106537.8	chr7	TSPAN13	297.259	-1.83531	0.259624	-7.06909	1.55949e-12	1.76163e-10
ENSG00000187688.15	chr17	TRPV2	117.106	-1.84005	0.346127	-5.31612	1.06005e-07	4.16416e-06
ENSG00000161133.16	chr22	USP41	15.8779	-1.84353	0.460638	-4.00213	6.27755e-05	0.00104888
ENSG00000279094.3	chr21	LINC01670	12.9137	-1.84656	0.691041	-2.67214	0.00753682	0.0477811
ENSG00000206195.11	chr22	DUXAP8	148.49	-1.84688	0.396736	-4.65518	3.23696e-06	8.24396e-05
ENSG00000186340.15	chr6	THBS2	1091.17	-1.85367	0.328627	-5.64066	1.69395e-08	7.91929e-07
ENSG00000165646.14	chr10	SLC18A2	45.9759	-1.85529	0.585459	-3.16895	0.00152993	0.0142149
ENSG00000233627.2	chr6	C4A-AS1	9.49981	-1.85607	0.658605	-2.81818	0.00482962	0.0341181
ENSG00000248583.1	chr4	AC119751.3	18.3278	-1.85687	0.49228	-3.77198	0.000161959	0.0023188
ENSG00000165810.17	chr5	BTNL9	2546.23	-1.857	0.26475	-7.01416	2.31331e-12	2.56408e-10
ENSG00000185905.4	chr16	C16orf54	45.6648	-1.859	0.414915	-4.48043	7.44914e-06	0.000171913
ENSG00000123610.5	chr2	TNFAIP6	46.4129	-1.86145	0.487968	-3.8147	0.000136351	0.00200193
ENSG00000145757.16	chr5	SPATA9	35.8741	-1.86195	0.36885	-5.04797	4.46519e-07	1.48018e-05
ENSG00000278535.5	chr17	DHRS11	126.584	-1.87006	0.272118	-6.87224	6.32013e-12	6.34944e-10
ENSG00000216863.10	chr6	LY86-AS1	26.5295	-1.87462	0.622778	-3.01009	0.0026117	0.0214617
ENSG00000262119.1	chr14	AL079343.1	88.7465	-1.87572	0.318017	-5.89816	3.67579e-09	2.05644e-07
ENSG00000250240.6	chr5	AC008840.1	37.2721	-1.87812	0.388233	-4.8376	1.31414e-06	3.80215e-05
ENSG00000235750.10	chr1	KIAA0040	775.777	-1.87842	0.309758	-6.06414	1.32661e-09	8.05141e-08
ENSG00000125384.7	chr14	PTGER2	60.4343	-1.883	0.382124	-4.92772	8.31926e-07	2.53759e-05
ENSG00000188735.13	chr12	TMEM120B	556.816	-1.89639	0.240498	-7.88526	3.13885e-15	5.61402e-13
ENSG00000258545.6	chrX	RHOXF1-AS1	79.2211	-1.8966	0.392778	-4.82867	1.37449e-06	3.95253e-05
ENSG00000102924.12	chr16	CBLN1	39.766	-1.90017	0.463572	-4.09897	4.1499e-05	0.000737208
ENSG00000117154.12	chr1	IGSF21	9.24798	-1.90049	0.715177	-2.65738	0.00787514	0.049284
ENSG00000287127.1	chr8	AC009879.4	8.91785	-1.90616	0.551293	-3.45762	0.00054497	0.00624763
ENSG00000244306.11	chr14	DUXAP10	290.722	-1.9072	0.365501	-5.21805	1.80812e-07	6.66999e-06
ENSG00000162105.19	chr11	SHANK2	71.0685	-1.91067	0.401496	-4.75887	1.94681e-06	5.29832e-05
ENSG00000250308.2	chr5	SALL4P1	9.97797	-1.91923	0.658035	-2.9166	0.00353866	0.0271252
ENSG00000129675.16	chrX	ARHGEF6	2813.69	-1.92169	0.211902	-9.06875	1.20387e-19	3.78963e-17
ENSG00000120907.18	chr8	ADRA1A	498.255	-1.92484	0.677182	-2.84242	0.00447718	0.0323986
ENSG00000122861.16	chr10	PLAU	152.991	-1.92895	0.334031	-5.77477	7.70588e-09	3.95496e-07
ENSG00000171227.7	chr2	TMEM37	752.487	-1.95708	0.360458	-5.42943	5.65336e-08	2.37069e-06
ENSG00000162444.12	chr1	RBP7	533.71	-1.96121	0.391321	-5.01178	5.39282e-07	1.74889e-05
ENSG00000120658.13	chr13	ENOX1	40.412	-1.96194	0.428597	-4.57759	4.70365e-06	0.000114838
ENSG00000182782.8	chr12	HCAR2	249.082	-1.96717	0.334639	-5.87847	4.14065e-09	2.28938e-07
ENSG00000267312.1	chr17	AC015911.4	9.276	-1.96741	0.571131	-3.44476	0.000571569	0.0064908
ENSG00000173641.17	chr1	HSPB7	909.525	-1.96938	0.679256	-2.89932	0.00373977	0.0282535
ENSG00000267074.1	chr17	AC015911.3	15.0581	-1.97348	0.433912	-4.54811	5.41306e-06	0.000130139
ENSG00000118156.12	chr19	ZNF541	30.9541	-1.99787	0.381462	-5.23741	1.62848e-07	6.13186e-06
ENSG00000168427.9	chr2	KLHL30	65.4851	-1.99792	0.308148	-6.48363	8.95428e-11	7.23978e-09
ENSG00000165507.9	chr10	DEPP1	3269.96	-2.00056	0.444372	-4.502	6.73168e-06	0.00015798
ENSG00000169618.6	chr2	PROKR1	24.048	-2.00317	0.458474	-4.36922	1.24691e-05	0.000267134
ENSG00000287616.1	chr6	AL357522.1	83.3425	-2.00578	0.520855	-3.85094	0.000117664	0.001783
ENSG00000255776.1	chr12	VDAC2P2	8.20519	-2.0058	0.717154	-2.79689	0.00515973	0.0358388
ENSG00000179299.17	chr4	NSUN7	16.9839	-2.00859	0.609569	-3.2951	0.000983882	0.0100469
ENSG00000182255.7	chr11	KCNA4	33.8161	-2.01147	0.467322	-4.30424	1.67559e-05	0.000344944
ENSG00000107831.13	chr10	FGF8	6.11489	-2.02262	0.707975	-2.85691	0.00427791	0.0312781
ENSG00000134343.14	chr11	ANO3	310.601	-2.03079	0.305556	-6.64623	3.00701e-11	2.69976e-09
ENSG00000153162.9	chr6	BMP6	191.139	-2.03307	0.320002	-6.3533	2.10746e-10	1.56956e-08
ENSG00000213235.3	chr12	EEF1A1P16	11.982	-2.03887	0.755786	-2.69768	0.00698252	0.045053
ENSG00000196666.5	chr11	FAM180B	27.9406	-2.03948	0.445789	-4.57498	4.76257e-06	0.000116037
ENSG00000152779.14	chr10	SLC16A12	21.1318	-2.04654	0.473501	-4.32216	1.54512e-05	0.000322332
ENSG00000136867.11	chr9	SLC31A2	301.778	-2.04891	0.425204	-4.81865	1.44536e-06	4.13117e-05
ENSG00000157064.11	chr1	NMNAT2	148.98	-2.056	0.415606	-4.947	7.53673e-07	2.32291e-05
ENSG00000101049.17	chr20	SGK2	274.538	-2.0605	0.291362	-7.07196	1.52758e-12	1.74225e-10
ENSG00000253048.1	chr19	RNU4-60P	5.69219	-2.06338	0.73762	-2.79736	0.00515227	0.0357975
ENSG00000279485.1	chr2	AC016734.2	24.1948	-2.06613	0.571402	-3.6159	0.000299311	0.00383628
ENSG00000228203.7	chr2	RNF144A-AS1	9.86667	-2.06943	0.666671	-3.10413	0.00190841	0.0168181
ENSG00000147257.14	chrX	GPC3	1027.48	-2.07279	0.16497	-12.5647	3.30205e-36	4.33101e-33
ENSG00000266644.1	chr17	AC103810.5	13.9609	-2.07866	0.657443	-3.16174	0.00156831	0.0144917
ENSG00000283503.2	chr18	LINC01902	7.01909	-2.08263	0.750541	-2.77484	0.00552285	0.0377939
ENSG00000154274.15	chr4	C4orf19	124.994	-2.0873	0.271366	-7.69181	1.45068e-14	2.26816e-12
ENSG00000115602.17	chr2	IL1RL1	74.0612	-2.08773	0.547017	-3.81656	0.000135324	0.00198809
ENSG00000148357.16	chr9	HMCN2	266.918	-2.09019	0.396369	-5.27335	1.33957e-07	5.11342e-06
ENSG00000139410.15	chr12	SDSL	14.8743	-2.10403	0.514719	-4.08773	4.35624e-05	0.000768658
ENSG00000286656.1	chr5	AC008875.2	17.3357	-2.10883	0.534724	-3.94378	8.02089e-05	0.00128645
ENSG00000115828.17	chr2	QPCT	33.4863	-2.10889	0.526551	-4.0051	6.19918e-05	0.0010402
ENSG00000117115.13	chr1	PADI2	29.4885	-2.11775	0.642118	-3.29806	0.000973537	0.00995851
ENSG00000123612.16	chr2	ACVR1C	2147.81	-2.1188	0.28609	-7.40606	1.30106e-13	1.75524e-11
ENSG00000255987.1	chr17	TOMM20P2	11.45	-2.12038	0.507034	-4.18192	2.89051e-05	0.00054684
ENSG00000133454.15	chr22	MYO18B	7.21862	-2.12126	0.703378	-3.01582	0.00256288	0.0211711
ENSG00000183134.5	chr11	PTGDR2	7.30781	-2.12686	0.729525	-2.9154	0.00355236	0.0272121
ENSG00000135111.16	chr12	TBX3	267.184	-2.12699	0.421861	-5.04194	4.60847e-07	1.51745e-05
ENSG00000092009.10	chr14	CMA1	39.7156	-2.12972	0.75194	-2.8323	0.00462152	0.0330814
ENSG00000237513.2	chr7	AC007384.1	17.3615	-2.13236	0.618626	-3.44692	0.000567014	0.00645762
ENSG00000115255.11	chr19	REEP6	45.1101	-2.13361	0.473434	-4.50668	6.58509e-06	0.000155157
ENSG00000139364.10	chr12	TMEM132B	16.7237	-2.13507	0.570638	-3.74155	0.00018289	0.00256365
ENSG00000255046.1	chr8	AC069185.1	6.55649	-2.13838	0.667171	-3.20514	0.00134998	0.0129245
ENSG00000287842.1	chr13	AL161714.1	6.75763	-2.1478	0.695124	-3.0898	0.00200289	0.0174424
ENSG00000166947.14	chr15	EPB42	36.912	-2.14783	0.543314	-3.9532	7.71136e-05	0.00124782
ENSG00000166035.11	chr15	LIPC	6.56062	-2.14861	0.739315	-2.90621	0.00365834	0.0278522
ENSG00000277987.2	chr15	LINC02351	5.92658	-2.15694	0.744571	-2.89689	0.0037688	0.0284092
ENSG00000261522.5	chr2	AL845331.3	11.5356	-2.15711	0.602526	-3.58011	0.000343455	0.00431539
ENSG00000132563.16	chr5	REEP2	39.9576	-2.15985	0.301279	-7.16895	7.55775e-13	9.01167e-11
ENSG00000151572.18	chr12	ANO4	14.4766	-2.16022	0.588458	-3.67099	0.000241609	0.00322998
ENSG00000158683.8	chr7	PKD1L1	223.981	-2.16194	0.345852	-6.25105	4.07696e-10	2.83932e-08
ENSG00000198829.6	chr3	SUCNR1	93.8105	-2.17104	0.464545	-4.67349	2.96129e-06	7.63909e-05
ENSG00000179044.16	chr16	EXOC3L1	27.4762	-2.17321	0.384533	-5.65156	1.58997e-08	7.52255e-07
ENSG00000012223.13	chr3	LTF	75.5738	-2.17374	0.462782	-4.69711	2.63862e-06	6.91401e-05
ENSG00000151468.11	chr10	CCDC3	685.097	-2.1887	0.371761	-5.88737	3.92398e-09	2.1787e-07
ENSG00000131095.13	chr17	GFAP	12.3344	-2.19668	0.678926	-3.23552	0.00121421	0.0118799
ENSG00000149124.11	chr11	GLYAT	456.289	-2.19948	0.265447	-8.28594	1.17176e-16	2.56148e-14
ENSG00000169710.9	chr17	FASN	13469.6	-2.20261	0.708273	-3.10983	0.00187194	0.0165958
ENSG00000165186.12	chrX	PTCHD1	15.3631	-2.2043	0.772817	-2.85229	0.00434058	0.0315993
ENSG00000273100.1	chr6	AL596442.2	5.42885	-2.20885	0.831212	-2.65739	0.00787484	0.049284
ENSG00000216817.1	chr6	R3HDM2P2	8.44099	-2.21085	0.779342	-2.83682	0.00455652	0.0327772
ENSG00000119946.11	chr10	CNNM1	4.47991	-2.21099	0.826508	-2.67509	0.00747083	0.0475158
ENSG00000263155.6	chr15	MYZAP	269.692	-2.21972	0.337714	-6.57277	4.9387e-11	4.3025e-09
ENSG00000139970.17	chr14	RTN1	135.591	-2.23496	0.247182	-9.04173	1.54205e-19	4.78228e-17
ENSG00000197301.7	chr12	HMGA2-AS1	12.7561	-2.23721	0.608784	-3.67488	0.000237957	0.00319019
ENSG00000229704.1	chr3	EIF2S2P2	9.15298	-2.23757	0.626584	-3.57106	0.000355544	0.00441791
ENSG00000218565.2	chr6	AL592429.1	5.41035	-2.23864	0.82706	-2.70674	0.00679469	0.0441795
ENSG00000154493.19	chr10	C10orf90	8.76612	-2.24746	0.755042	-2.97661	0.00291458	0.0232153
ENSG00000254826.1	chr11	AP001922.3	24.1115	-2.25338	0.686884	-3.28059	0.00103591	0.0104454
ENSG00000130208.9	chr19	APOC1	57.2043	-2.25571	0.645788	-3.49296	0.000477696	0.0055996
ENSG00000272009.1	chr6	AL121944.1	6.28302	-2.25916	0.701303	-3.22137	0.0012758	0.0123749
ENSG00000167434.10	chr17	CA4	222.146	-2.26147	0.245754	-9.2022	3.50703e-20	1.18282e-17
ENSG00000248936.1	chr4	AC027607.1	6.07501	-2.26723	0.746648	-3.03654	0.00239308	0.0200968
ENSG00000188488.14	chr14	SERPINA5	74.2279	-2.27474	0.356314	-6.3841	1.72413e-10	1.30884e-08
ENSG00000164129.12	chr4	NPY5R	108.974	-2.27871	0.357759	-6.3694	1.89771e-10	1.43599e-08
ENSG00000229108.2	chr7	LINC02587	56.893	-2.28476	0.259292	-8.81153	1.23444e-18	3.55414e-16
ENSG00000227113.2	chr7	AC073210.1	11.3928	-2.28719	0.691715	-3.30655	0.000944511	0.00972056
ENSG00000267374.2	chr18	MIR924HG	11.0196	-2.29189	0.643823	-3.55981	0.000371117	0.00456101
ENSG00000082556.12	chr8	OPRK1	14.7283	-2.2932	0.576934	-3.97481	7.04349e-05	0.0011572
ENSG00000197582.5	chrX	GPX1P1	97.5565	-2.30128	0.535081	-4.3008	1.70184e-05	0.000349076
ENSG00000250863.2	chr4	AC114757.1	11.3221	-2.30898	0.574737	-4.01746	5.88291e-05	0.000997053
ENSG00000244227.7	chr3	LRRC77P	80.2297	-2.3246	0.374607	-6.20545	5.45406e-10	3.61699e-08
ENSG00000237435.10	chr1	LINC02790	8.13472	-2.32502	0.759858	-3.05981	0.00221481	0.0189051
ENSG00000285691.2	chr6	AL445259.1	18.752	-2.32816	0.626194	-3.71795	0.000200845	0.00276487
ENSG00000165323.15	chr11	FAT3	183.287	-2.35282	0.419428	-5.60959	2.02806e-08	9.35163e-07
ENSG00000170421.12	chr12	KRT8	37.1023	-2.35432	0.49718	-4.73535	2.18673e-06	5.85333e-05
ENSG00000068781.21	chr2	STON1-GTF2A1L	9.30117	-2.35529	0.810709	-2.90523	0.00366984	0.0279128
ENSG00000149506.11	chr11	ZP1	6.77104	-2.35542	0.703804	-3.3467	0.000817782	0.00867341
ENSG00000288084.1	chr6	AL590608.1	8.38579	-2.35889	0.782147	-3.01592	0.002562	0.0211711
ENSG00000258081.4	chr14	AL110292.1	7.4803	-2.36267	0.715196	-3.30353	0.000954762	0.00980896
ENSG00000196878.15	chr1	LAMB3	305.739	-2.36309	0.363498	-6.50097	7.98051e-11	6.56488e-09
ENSG00000163554.15	chr1	SPTA1	31.5312	-2.36486	0.611315	-3.86848	0.000109518	0.001683
ENSG00000178722.13	chr5	C5orf64	19.5375	-2.36594	0.605618	-3.90666	9.35818e-05	0.00146998
ENSG00000154639.19	chr21	CXADR	6.57948	-2.36722	0.852611	-2.77644	0.00549575	0.0376823
ENSG00000131097.7	chr17	HIGD1B	15.7575	-2.36977	0.593648	-3.99187	6.55532e-05	0.00109066
ENSG00000129151.9	chr11	BBOX1	9.42765	-2.37411	0.758682	-3.12926	0.00175248	0.0157857
ENSG00000260423.2	chr12	LINC02367	10.2549	-2.38702	0.631689	-3.77879	0.000157591	0.00226312
ENSG00000213777.5	chr19	AC011487.1	19.1016	-2.40091	0.491952	-4.88038	1.0588e-06	3.14035e-05
ENSG00000110092.3	chr11	CCND1	1558.62	-2.40784	0.323144	-7.45129	9.2434e-14	1.28369e-11
ENSG00000256249.1	chr12	AC026333.3	5.91792	-2.40987	0.857923	-2.80896	0.00497021	0.0348816
ENSG00000141449.14	chr18	GREB1L	234.969	-2.41483	0.306116	-7.88862	3.0555e-15	5.54902e-13
ENSG00000241220.1	chr3	AC078788.1	6.73448	-2.41832	0.881431	-2.74363	0.00607631	0.040662
ENSG00000223749.10	chrX	MIR503HG	7.96726	-2.42068	0.729153	-3.31985	0.000900643	0.00937948
ENSG00000250961.2	chr5	AC025470.2	72.7942	-2.42735	0.322787	-7.51998	5.47846e-14	7.83885e-12
ENSG00000198598.6	chr12	MMP17	45.6025	-2.42965	0.335648	-7.23869	4.53037e-13	5.57071e-11
ENSG00000105825.14	chr7	TFPI2	84.0988	-2.42973	0.330317	-7.35574	1.89876e-13	2.47668e-11
ENSG00000101680.15	chr18	LAMA1	22.9985	-2.43099	0.534905	-4.54472	5.50083e-06	0.000132115
ENSG00000135069.14	chr9	PSAT1	41.8429	-2.4478	0.412788	-5.92992	3.0309e-09	1.72842e-07
ENSG00000249378.6	chr4	LINC01060	10.154	-2.44856	0.839345	-2.91722	0.00353165	0.0270974
ENSG00000154096.13	chr11	THY1	291.055	-2.45029	0.307528	-7.96771	1.61641e-15	3.10258e-13
ENSG00000165376.10	chrX	CLDN2	6.1517	-2.45085	0.780961	-3.13824	0.00169964	0.0154097
ENSG00000207930.1	chr10	MIR603	8.77996	-2.45734	0.619709	-3.96531	7.33011e-05	0.00119432
ENSG00000231528.3	chr9	FAM225A	27.344	-2.46197	0.460247	-5.34923	8.83286e-08	3.55862e-06
ENSG00000113231.13	chr5	PDE8B	96.2886	-2.46388	0.298167	-8.26342	1.41556e-16	3.05088e-14
ENSG00000253813.1	chr8	COX6B1P4	9.76415	-2.46457	0.733576	-3.35966	0.000780377	0.00834417
ENSG00000008323.15	chr12	PLEKHG6	393.26	-2.47482	0.424186	-5.83428	5.40243e-09	2.88565e-07
ENSG00000163050.17	chr1	COQ8A	1517.91	-2.4803	0.179058	-13.8519	1.23892e-43	2.08926e-40
ENSG00000180785.10	chr11	OR51E1	59.3377	-2.488	0.510529	-4.87337	1.0971e-06	3.24578e-05
ENSG00000178826.11	chr7	TMEM139	22.7061	-2.4955	0.732105	-3.40866	0.000652833	0.00722923
ENSG00000204767.4	chr5	INSYN2B	16.6611	-2.50079	0.554552	-4.50957	6.49585e-06	0.000153361
ENSG00000176406.23	chr8	RIMS2	13.6793	-2.50092	0.831309	-3.00842	0.00262613	0.0215504
ENSG00000134824.14	chr11	FADS2	529.843	-2.5085	0.308019	-8.14397	3.82509e-16	7.92162e-14
ENSG00000230749.5	chr2	MEIS1-AS2	5.49302	-2.51816	0.842	-2.99069	0.00278352	0.0224057
ENSG00000196460.14	chr2	RFX8	22.7169	-2.52336	0.474343	-5.31968	1.03948e-07	4.09699e-06
ENSG00000204335.4	chr2	SP5	7.28117	-2.53583	0.71548	-3.54423	0.000393762	0.00478699
ENSG00000170775.3	chr7	GPR37	7.35953	-2.53777	0.664873	-3.81692	0.000135127	0.00198644
ENSG00000137225.13	chr6	CAPN11	36.602	-2.54098	0.488591	-5.20062	1.98627e-07	7.24791e-06
ENSG00000240005.6	chr4	STIM2-AS1	5.78299	-2.55838	0.841533	-3.04014	0.00236466	0.019917
ENSG00000165730.16	chr10	STOX1	279.017	-2.55839	0.413597	-6.18571	6.18229e-10	4.00983e-08
ENSG00000105664.11	chr19	COMP	7.29505	-2.58145	0.970723	-2.6593	0.00783028	0.0491401
ENSG00000164128.7	chr4	NPY1R	955.195	-2.58866	0.394788	-6.5571	5.4866e-11	4.70939e-09
ENSG00000104435.13	chr8	STMN2	20.9486	-2.5922	0.898688	-2.88443	0.00392124	0.0292871
ENSG00000166573.5	chr18	GALR1	50.6461	-2.60438	0.516003	-5.04722	4.48275e-07	1.48018e-05
ENSG00000162068.2	chr16	NTN3	3.85178	-2.60631	0.953271	-2.73407	0.00625564	0.0415849
ENSG00000161649.13	chr17	CD300LG	745.833	-2.62336	0.301669	-8.69615	3.4333e-18	9.4252e-16
ENSG00000183048.12	chr17	SLC25A10	54.1401	-2.62417	0.353711	-7.41898	1.18024e-13	1.62002e-11
ENSG00000185347.17	chr14	TEDC1	214.027	-2.62945	0.4403	-5.97195	2.34435e-09	1.35989e-07
ENSG00000285294.1	chr10	LINC00842	13.121	-2.64151	0.704595	-3.74897	0.000177561	0.00249888
ENSG00000260139.6	chr15	CSPG4P13	25.6947	-2.65846	0.501622	-5.29972	1.15982e-07	4.51108e-06
ENSG00000279159.1	chr22	AC003681.1	28.7044	-2.65962	0.516562	-5.1487	2.62297e-07	9.22888e-06
ENSG00000106258.15	chr7	CYP3A5	61.3969	-2.68421	0.447338	-6.0004	1.96826e-09	1.15594e-07
ENSG00000130876.11	chr19	SLC7A10	153.602	-2.69753	0.564618	-4.77762	1.7738e-06	4.92677e-05
ENSG00000149090.11	chr11	PAMR1	111.826	-2.70096	0.986543	-2.7378	0.00618521	0.0412155
ENSG00000223928.1	chr10	NUP35P1	30.7752	-2.70999	0.346218	-7.82739	4.98105e-15	8.39983e-13
ENSG00000287455.1	chr12	AC092793.1	10.88	-2.71298	1.00384	-2.70261	0.00687983	0.0445491
ENSG00000101542.10	chr18	CDH20	94.0233	-2.73748	0.542352	-5.04741	4.47833e-07	1.48018e-05
ENSG00000188730.5	chr7	VWC2	4.11555	-2.74224	0.97864	-2.80209	0.00507728	0.0354224
ENSG00000250620.2	chr4	LINC02515	7.28873	-2.74307	0.782437	-3.5058	0.000455239	0.00540903
ENSG00000081277.12	chr1	PKP1	176.443	-2.74613	0.767211	-3.57937	0.000344426	0.00432299
ENSG00000070601.10	chr9	FRMPD1	9.67226	-2.7608	0.617012	-4.47446	7.66039e-06	0.000176271
ENSG00000177182.11	chr8	CLVS1	25.8383	-2.78399	0.564508	-4.93172	8.15085e-07	2.48957e-05
ENSG00000266524.3	chr10	GDF10	126.228	-2.79249	0.284282	-9.82297	8.96641e-23	3.78014e-20
ENSG00000178821.13	chr1	TMEM52	6.63191	-2.7926	0.823124	-3.39268	0.000692113	0.00759785
ENSG00000225684.4	chr9	FAM225B	26.8049	-2.80349	0.497344	-5.63692	1.73119e-08	8.06149e-07
ENSG00000006016.11	chr19	CRLF1	27.6101	-2.80601	0.490878	-5.71631	1.0886e-08	5.36025e-07
ENSG00000043591.6	chr10	ADRB1	120.113	-2.81681	0.530408	-5.31065	1.09238e-07	4.26281e-06
ENSG00000287468.1	chr2	AC007317.2	3.26194	-2.82846	1.06429	-2.6576	0.00786988	0.049284
ENSG00000105991.9	chr7	HOXA1	4.38197	-2.83527	0.973363	-2.91286	0.0035813	0.0274071
ENSG00000174697.5	chr7	LEP	5404.02	-2.85557	0.325969	-8.76025	1.94818e-18	5.47554e-16
ENSG00000119283.15	chr1	TRIM67	6.75612	-2.85975	1.05488	-2.71098	0.0067085	0.0437461
ENSG00000273175.1	chr1	BX323046.1	3.34069	-2.85986	1.07266	-2.66613	0.00767297	0.0484621
ENSG00000236751.2	chrX	LINC01186	13.5253	-2.863	0.592428	-4.83265	1.34725e-06	3.88841e-05
ENSG00000145708.11	chr5	CRHBP	167.193	-2.88972	0.461458	-6.26215	3.79708e-10	2.69205e-08
ENSG00000130035.8	chr12	GALNT8	19.4338	-2.89229	0.506433	-5.71109	1.12254e-08	5.48696e-07
ENSG00000142583.18	chr1	SLC2A5	36.1402	-2.9072	0.526971	-5.51682	3.4519e-08	1.529e-06
ENSG00000213145.10	chr14	CRIP1	41.0362	-2.91419	0.448802	-6.49325	8.40054e-11	6.8389e-09
ENSG00000160868.15	chr7	CYP3A4	4.56348	-2.9151	0.912102	-3.19602	0.00139337	0.0132106
ENSG00000185274.12	chr7	GALNT17	27.996	-2.92792	0.470025	-6.22928	4.6857e-10	3.21584e-08
ENSG00000084674.14	chr2	APOB	986.945	-2.93036	0.451844	-6.48535	8.85262e-11	7.18218e-09
ENSG00000155966.14	chrX	AFF2	193.012	-2.9371	0.518725	-5.66217	1.49475e-08	7.14361e-07
ENSG00000257341.5	chr14	AL928654.3	21.7352	-2.94003	0.503501	-5.83918	5.24594e-09	2.82122e-07
ENSG00000085831.15	chr1	TTC39A	15.5586	-2.95182	0.51431	-5.73938	9.50225e-09	4.7919e-07
ENSG00000188338.15	chr3	SLC38A3	15.9709	-2.96538	0.74229	-3.9949	6.4721e-05	0.00107757
ENSG00000172137.19	chr16	CALB2	845.819	-2.96689	0.371849	-7.97875	1.47827e-15	2.88434e-13
ENSG00000122375.12	chr10	OPN4	6.09878	-2.97041	1.02272	-2.90441	0.00367946	0.027968
ENSG00000170214.5	chr5	ADRA1B	22.8057	-2.97243	0.590654	-5.03243	4.84291e-07	1.59021e-05
ENSG00000234235.1	chr2	BOK-AS1	8.50382	-2.97272	0.698483	-4.25596	2.08154e-05	0.00041471
ENSG00000130762.15	chr1	ARHGEF16	50.3876	-2.99093	0.481712	-6.20897	5.33344e-10	3.57387e-08
ENSG00000147852.16	chr9	VLDLR	891.728	-2.9966	0.415805	-7.20675	5.73031e-13	6.93779e-11
ENSG00000187957.8	chr2	DNER	5.09386	-2.99715	0.971138	-3.08622	0.00202719	0.0176192
ENSG00000188613.7	chr10	NANOS1	75.4058	-2.99909	0.430985	-6.95868	3.43468e-12	3.62006e-10
ENSG00000268605.1	chr19	AC011497.1	3.70051	-3.02518	1.11886	-2.70381	0.006855	0.0444859
ENSG00000183742.13	chr7	MACC1	53.2786	-3.02668	0.452408	-6.69016	2.22934e-11	2.04002e-09
ENSG00000175084.12	chr2	DES	153.84	-3.0315	1.14057	-2.65787	0.00786355	0.049284
ENSG00000011201.12	chrX	ANOS1	294.48	-3.03361	0.225383	-13.4598	2.69618e-41	3.74436e-38
ENSG00000236107.10	chr2	SCN1A-AS1	10.3963	-3.03868	1.06358	-2.85704	0.00427617	0.0312781
ENSG00000236404.10	chr9	VLDLR-AS1	73.8541	-3.05301	0.459361	-6.6462	3.00749e-11	2.69976e-09
ENSG00000267069.1	chr18	AP005264.1	6.27125	-3.05857	0.857634	-3.56629	0.000362071	0.00447304
ENSG00000184408.10	chr7	KCND2	79.7878	-3.06394	0.358523	-8.546	1.27425e-17	3.13372e-15
ENSG00000240809.1	chr3	AC026877.1	17.0866	-3.10013	0.540212	-5.73872	9.53954e-09	4.7919e-07
ENSG00000143768.13	chr1	LEFTY2	10.3642	-3.10208	0.824227	-3.76362	0.000167471	0.00237753
ENSG00000183695.3	chr11	MRGPRX2	3.86546	-3.10894	1.12623	-2.76049	0.00577142	0.0391544
ENSG00000170509.12	chr4	HSD17B13	176.525	-3.11652	0.276717	-11.2625	2.01063e-29	1.53126e-26
ENSG00000256540.1	chr12	AC007406.3	4.00149	-3.13132	1.06983	-2.92693	0.00342326	0.0264549
ENSG00000256694.1	chr12	AC026369.2	5.31434	-3.1336	0.979425	-3.19943	0.00137699	0.0131033
ENSG00000229089.8	chr2	ANKRD20A8P	45.5603	-3.13729	1.0221	-3.06947	0.00214441	0.0184502
ENSG00000172987.12	chr10	HPSE2	55.1122	-3.13965	0.467326	-6.71834	1.83812e-11	1.72207e-09
ENSG00000233575.2	chr9	AL358934.1	10.7243	-3.14845	0.645437	-4.87802	1.07158e-06	3.17426e-05
ENSG00000124743.6	chr6	KLHL31	702.582	-3.15054	0.390082	-8.07661	6.65934e-16	1.34376e-13
ENSG00000263426.2	chr6	RN7SL471P	91.1226	-3.16873	0.463333	-6.839	7.97478e-12	7.84485e-10
ENSG00000102271.14	chrX	KLHL4	22.8647	-3.18488	0.621848	-5.12163	3.02903e-07	1.05257e-05
ENSG00000232377.1	chr2	AC016910.1	2.80975	-3.18791	1.20056	-2.65535	0.00792266	0.0495093
ENSG00000183287.14	chr18	CCBE1	70.0991	-3.18987	0.922374	-3.45832	0.000543552	0.00623856
ENSG00000270765.5	chr17	GAS2L2	24.9167	-3.22841	0.813591	-3.9681	7.24472e-05	0.00118204
ENSG00000144810.16	chr3	COL8A1	657.253	-3.24731	0.38083	-8.52692	1.50295e-17	3.65805e-15
ENSG00000228305.2	chr2	AC016734.1	25.0666	-3.27386	0.597911	-5.47551	4.36261e-08	1.87739e-06
ENSG00000126262.4	chr19	FFAR2	19.3685	-3.2874	0.540042	-6.08729	1.14835e-09	7.11584e-08
ENSG00000158258.16	chr3	CLSTN2	3616.83	-3.30163	0.399571	-8.26292	1.42148e-16	3.05088e-14
ENSG00000286559.1	chr18	AC099845.1	8.94273	-3.31775	0.824354	-4.02467	5.70564e-05	0.000970492
ENSG00000134548.11	chr12	SPX	493.636	-3.33475	0.420136	-7.93729	2.06639e-15	3.87185e-13
ENSG00000131771.14	chr17	PPP1R1B	361.471	-3.3524	0.319909	-10.4792	1.07609e-25	6.35138e-23
ENSG00000224977.1	chr1	LINC02776	3.10405	-3.36518	1.19107	-2.82533	0.00472317	0.033577
ENSG00000099194.6	chr10	SCD	47776.5	-3.38632	0.65226	-5.19167	2.08416e-07	7.55837e-06
ENSG00000140873.16	chr16	ADAMTS18	241.928	-3.39767	0.430229	-7.89736	2.84877e-15	5.21369e-13
ENSG00000120075.5	chr17	HOXB5	7.83324	-3.40759	0.789603	-4.31558	1.59186e-05	0.000330829
ENSG00000185615.15	chr16	PDIA2	8.06017	-3.41357	0.830219	-4.11165	3.92836e-05	0.000705243
ENSG00000281769.1	chr9	LINC01230	117.141	-3.43111	0.488911	-7.01786	2.25291e-12	2.50891e-10
ENSG00000226549.3	chr17	SCDP1	19.0233	-3.43869	0.677713	-5.07396	3.89617e-07	1.31032e-05
ENSG00000286649.1	chr18	AC006566.2	6.40888	-3.44046	0.972291	-3.5385	0.000402402	0.00487446
ENSG00000225383.8	chr10	SFTA1P	29.5383	-3.44242	0.658915	-5.22438	1.74743e-07	6.48076e-06
ENSG00000174145.8	chr4	NWD2	42.9256	-3.44442	0.401829	-8.57186	1.01824e-17	2.53047e-15
ENSG00000224940.8	chr7	PRRT4	87.4101	-3.46162	0.386831	-8.94865	3.59848e-19	1.0754e-16
ENSG00000198759.12	chrX	EGFL6	847.894	-3.48241	1.15266	-3.0212	0.00251779	0.0208761
ENSG00000267013.6	chr18	LINC01929	3.36182	-3.48261	1.18849	-2.93028	0.00338662	0.0262061
ENSG00000142748.12	chr1	FCN3	13.8153	-3.4858	0.684961	-5.08906	3.59851e-07	1.22482e-05
ENSG00000153292.16	chr6	ADGRF1	5.18001	-3.49944	1.00664	-3.47637	0.000508248	0.00591095
ENSG00000264968.1	chr17	AC090844.2	23.3904	-3.5499	1.29336	-2.7447	0.00605654	0.0405412
ENSG00000271579.1	chr12	AC078880.3	8.77262	-3.55789	0.791477	-4.49525	6.94894e-06	0.000161633
ENSG00000198796.7	chr18	ALPK2	46.6539	-3.56532	0.455314	-7.83046	4.8607e-15	8.25584e-13
ENSG00000189143.9	chr7	CLDN4	14.3543	-3.57487	0.634444	-5.63466	1.75404e-08	8.15177e-07
ENSG00000150594.7	chr10	ADRA2A	628.253	-3.59465	0.416525	-8.63011	6.12955e-18	1.60792e-15
ENSG00000237380.7	chr2	HOXD-AS2	16.5437	-3.62821	0.585693	-6.19474	5.83821e-10	3.86091e-08
ENSG00000087237.12	chr16	CETP	47.5045	-3.6436	0.627971	-5.80218	6.5458e-09	3.41902e-07
ENSG00000106819.13	chr9	ASPN	175.424	-3.64839	0.334009	-10.923	8.94595e-28	6.21191e-25
ENSG00000235151.1	chr2	AC131097.3	3.70805	-3.65731	1.20547	-3.03392	0.00241396	0.0202083
ENSG00000055732.13	chr1	MCOLN3	170.8	-3.67501	0.328808	-11.1767	5.29965e-29	3.90998e-26
ENSG00000197891.12	chr11	SLC22A12	9.49684	-3.67515	0.825109	-4.45414	8.42301e-06	0.00019121
ENSG00000286039.1	chr4	AC093849.2	19.0924	-3.67939	0.557017	-6.60553	3.9611e-11	3.50253e-09
ENSG00000005073.5	chr7	HOXA11	3.84872	-3.6846	1.18013	-3.1222	0.00179507	0.0160712
ENSG00000276308.1	chr12	AC078880.4	3.8594	-3.69669	1.14426	-3.23063	0.00123518	0.0120219
ENSG00000287709.1	chr5	AC008780.2	7.71132	-3.7032	0.854383	-4.33435	1.46189e-05	0.000307884
ENSG00000108511.10	chr17	HOXB6	28.9472	-3.70572	0.442148	-8.38117	5.24063e-17	1.18967e-14
ENSG00000249436.2	chr5	AC008780.1	36.394	-3.70638	0.413093	-8.97226	2.90487e-19	8.79244e-17
ENSG00000062282.15	chr11	DGAT2	5255.06	-3.70949	0.59747	-6.20867	5.34363e-10	3.57387e-08
ENSG00000010310.9	chr19	GIPR	40.4375	-3.72868	0.572951	-6.50785	7.62342e-11	6.33737e-09
ENSG00000263733.1	chr18	AC091691.1	3.96445	-3.73578	1.19436	-3.12785	0.00176092	0.0158315
ENSG00000206187.4	chr15	LINC02346	8.13496	-3.79343	0.890176	-4.26144	2.03114e-05	0.000406383
ENSG00000217236.2	chr2	SP9	4.11875	-3.794	1.34387	-2.82319	0.00475479	0.0337206
ENSG00000128655.18	chr2	PDE11A	120.995	-3.79809	0.446241	-8.51129	1.72004e-17	4.14371e-15
ENSG00000204006.10	chr1	C1orf185	8.46912	-3.83168	0.953089	-4.02028	5.81299e-05	0.00098733
ENSG00000237970.1	chr10	TMEM161BP1	4.15367	-3.84612	1.33201	-2.88745	0.00388382	0.0290444
ENSG00000120332.16	chr1	TNN	192.015	-3.85123	0.279128	-13.7974	2.64331e-43	4.16039e-40
ENSG00000287693.1	chr18	AC091691.3	32.6181	-3.86711	0.530041	-7.29587	2.96735e-13	3.68717e-11
ENSG00000198807.12	chr14	PAX9	4.31155	-3.87821	1.1816	-3.28216	0.00103016	0.010398
ENSG00000206145.8	chr22	P2RX6P	6.52161	-3.89141	1.20975	-3.2167	0.00129674	0.0125368
ENSG00000261340.1	chr11	LINC01616	4.36088	-3.89152	1.42649	-2.72803	0.00637129	0.0421226
ENSG00000255991.2	chr12	AC121334.1	4.38543	-3.90583	1.1349	-3.44157	0.000578343	0.00654038
ENSG00000242173.10	chr16	ARHGDIG	13.2186	-3.91071	0.947555	-4.12716	3.67272e-05	0.000668022
ENSG00000178568.15	chr2	ERBB4	206.978	-3.95074	0.540416	-7.31056	2.66038e-13	3.34971e-11
ENSG00000258548.6	chr14	LINC00645	6.75087	-3.95861	1.16997	-3.38352	0.000715627	0.0077966
ENSG00000287400.1	chr1	AC093151.8	7.01604	-3.96354	1.21407	-3.26467	0.00109591	0.0109571
ENSG00000287514.1	chr9	AL450267.2	4.57168	-3.97198	1.15476	-3.43966	0.000582442	0.00657308
ENSG00000223626.1	chr13	LINC01044	2.80256	-3.98647	1.30006	-3.06636	0.0021668	0.0185989
ENSG00000126251.6	chr19	GPR42	7.29069	-4.00694	0.958129	-4.18205	2.88892e-05	0.00054684
ENSG00000183908.7	chr11	LRRC55	2.88763	-4.01407	1.24903	-3.21376	0.00131009	0.0126296
ENSG00000144285.21	chr2	SCN1A	4.72685	-4.02129	1.36386	-2.94847	0.00319346	0.0249818
ENSG00000257219.6	chr12	LNCOG	4.72206	-4.03142	1.23841	-3.25531	0.00113267	0.0112339
ENSG00000233429.9	chr7	HOTAIRM1	14.7118	-4.06744	0.672861	-6.04499	1.49416e-09	8.93052e-08
ENSG00000113296.14	chr5	THBS4	821.927	-4.07824	0.394805	-10.3298	5.16848e-25	2.77324e-22
ENSG00000216921.8	chr2	FAM240C	4.94059	-4.08144	1.24305	-3.28342	0.00102557	0.0103654
ENSG00000267327.2	chr18	AC009271.1	4.89247	-4.0921	1.37722	-2.97127	0.00296571	0.0235115
ENSG00000197576.14	chr7	HOXA4	7.90609	-4.13277	0.954619	-4.32923	1.49629e-05	0.000313812
ENSG00000232821.1	chr7	AC003986.2	27.6611	-4.13852	0.799653	-5.17539	2.27433e-07	8.16549e-06
ENSG00000236313.1	chr10	VN1R53P	7.76673	-4.18552	1.11985	-3.73757	0.000185807	0.00259109
ENSG00000234753.5	chr6	FOXP4-AS1	3.20902	-4.19132	1.19812	-3.49825	0.00046832	0.00552277
ENSG00000166923.12	chr15	GREM1	34.5121	-4.21418	1.15886	-3.63648	0.000276392	0.00360317
ENSG00000185897.7	chr19	FFAR3	11.2489	-4.21869	0.873392	-4.83023	1.36375e-06	3.92645e-05
ENSG00000173253.15	chr9	DMRT2	73.9583	-4.22859	0.398483	-10.6117	2.62874e-26	1.63321e-23
ENSG00000173917.10	chr17	HOXB2	35.6914	-4.24153	0.46917	-9.04049	1.55972e-19	4.78228e-17
ENSG00000144278.15	chr2	GALNT13	68.1962	-4.24179	0.491747	-8.62596	6.35582e-18	1.63103e-15
ENSG00000224228.2	chr1	AL031599.1	3.39368	-4.25107	1.36769	-3.1082	0.0018823	0.0166502
ENSG00000138615.6	chr15	CILP	830.967	-4.27678	0.431508	-9.91123	3.72027e-23	1.59694e-20
ENSG00000273079.5	chr12	GRIN2B	139.14	-4.31889	0.448056	-9.63918	5.46239e-22	2.14936e-19
ENSG00000188525.4	chr2	AC010969.1	11.8477	-4.36951	0.925271	-4.72241	2.33072e-06	6.18964e-05
ENSG00000109107.14	chr17	ALDOC	1169.4	-4.37668	0.295826	-14.7948	1.58262e-49	3.39673e-46
ENSG00000123080.12	chr1	CDKN2C	887.491	-4.41894	0.353329	-12.5066	6.87074e-36	8.53743e-33
ENSG00000230148.8	chr17	HOXB-AS1	56.8441	-4.44184	0.417507	-10.639	1.96289e-26	1.25248e-23
ENSG00000236077.2	chrX	BX119904.3	3.79562	-4.44283	1.35312	-3.28341	0.0010256	0.0103654
ENSG00000111713.3	chr12	GYS2	6.30516	-4.44728	1.12457	-3.95466	7.66435e-05	0.00124107
ENSG00000260597.1	chr12	AC012531.1	16.5021	-4.52333	0.722868	-6.25747	3.91272e-10	2.76573e-08
ENSG00000130226.17	chr7	DPP6	13.9505	-4.6145	0.99341	-4.64511	3.399e-06	8.58257e-05
ENSG00000229221.1	chr2	HNRNPA1P66	60.2743	-4.62247	0.680968	-6.78809	1.1363e-11	1.09053e-09
ENSG00000164107.8	chr4	HAND2	21.6395	-4.64335	0.72212	-6.43017	1.27465e-10	9.96465e-09
ENSG00000231453.1	chr2	LINC01305	35.7319	-4.65611	0.721926	-6.44957	1.12171e-10	8.91664e-09
ENSG00000160678.11	chr1	S100A1	145.113	-4.66095	0.375007	-12.429	1.81919e-35	2.04521e-32
ENSG00000258231.5	chr12	AC020637.1	4.4137	-4.66342	1.63054	-2.86005	0.00423574	0.0310345
ENSG00000280436.1	chr21	CR392039.6	7.50399	-4.67915	1.14144	-4.09933	4.14347e-05	0.000736621
ENSG00000260027.5	chr17	HOXB7	78.0959	-4.69452	0.407766	-11.5128	1.13773e-30	9.59306e-28
ENSG00000186472.20	chr7	PCLO	593.861	-4.70053	0.456392	-10.2993	7.09586e-25	3.64187e-22
ENSG00000172789.3	chr12	HOXC5	2.7026	-4.72026	1.34976	-3.49712	0.000470309	0.00553804
ENSG00000229920.2	chr2	RPS4XP5	113.228	-4.72404	0.634309	-7.44754	9.5095e-14	1.31292e-11
ENSG00000249487.7	chr15	LINC01586	2.74084	-4.72439	1.29473	-3.64893	0.000263332	0.00346545
ENSG00000167614.14	chr19	TTYH1	27.4945	-4.73945	1.26842	-3.7365	0.000186601	0.00259909
ENSG00000180777.14	chr18	ANKRD30B	4.65288	-4.74985	1.40589	-3.37853	0.000728752	0.00788864
ENSG00000136872.20	chr9	ALDOB	2.79223	-4.75874	1.23695	-3.84716	0.000119497	0.00180268
ENSG00000105996.7	chr7	HOXA2	4.72657	-4.76169	1.14924	-4.14333	3.423e-05	0.000630863
ENSG00000186369.10	chr14	LINC00643	4.69435	-4.7621	1.22463	-3.88862	0.000100817	0.00156592
ENSG00000106031.9	chr7	HOXA13	4.84567	-4.79247	1.29824	-3.6915	0.000222934	0.0030108
ENSG00000229425.3	chr21	AJ009632.2	70.2696	-4.82615	0.554759	-8.69955	3.33189e-18	9.25442e-16
ENSG00000265639.1	chr18	AC090415.1	2.95489	-4.83216	1.22716	-3.93769	8.2271e-05	0.00131239
ENSG00000185008.17	chr3	ROBO2	40.6915	-4.83239	0.610328	-7.9177	2.41938e-15	4.46242e-13
ENSG00000133636.11	chr12	NTS	5.06362	-4.85636	1.6978	-2.86039	0.00423124	0.0310234
ENSG00000186081.12	chr12	KRT5	25.3522	-4.86521	0.940624	-5.17233	2.31198e-07	8.27086e-06
ENSG00000224525.2	chr1	AL591686.1	5.13605	-4.87433	1.151	-4.23486	2.28693e-05	0.00045031
ENSG00000134760.6	chr18	DSG1	8.58221	-4.89765	1.39054	-3.52213	0.000428089	0.00512253
ENSG00000153002.12	chr3	CPB1	12.8718	-4.90928	0.938925	-5.22862	1.70778e-07	6.36951e-06
ENSG00000152128.13	chr2	TMEM163	25.955	-4.93183	0.729804	-6.75775	1.40149e-11	1.33959e-09
ENSG00000265992.1	chr3	ESRG	3.16094	-4.93226	1.32032	-3.73567	0.000187216	0.00260612
ENSG00000237417.1	chr10	XRCC6P1	5.85332	-5.07721	1.31072	-3.87361	0.000107233	0.00165468
ENSG00000253552.8	chr7	HOXA-AS2	9.81788	-5.09531	1.15795	-4.40029	1.08105e-05	0.000236101
ENSG00000164694.17	chr6	FNDC1	158.876	-5.10292	0.411187	-12.4102	2.30006e-35	2.46828e-32
ENSG00000140284.11	chr15	SLC27A2	33.5989	-5.17063	1.534	-3.37068	0.00074982	0.00807227
ENSG00000250654.7	chr12	AC023794.4	10.434	-5.19179	1.08347	-4.79184	1.65259e-06	4.63925e-05
ENSG00000078399.18	chr7	HOXA9	21.1876	-5.19758	0.824558	-6.30348	2.91044e-10	2.10775e-08
ENSG00000182742.6	chr17	HOXB4	42.4562	-5.21817	0.565947	-9.22025	2.96421e-20	1.02915e-17
ENSG00000255644.1	chr12	AC010185.1	6.44559	-5.22016	1.14603	-4.55499	5.23874e-06	0.000126593
ENSG00000180818.5	chr12	HOXC10	3.88053	-5.22224	1.22019	-4.27987	1.87001e-05	0.000378636
ENSG00000172927.8	chr11	MYEOV	70.21	-5.22941	1.36683	-3.82593	0.000130278	0.00193321
ENSG00000228937.1	chr2	AC005539.1	3.88948	-5.23417	1.17955	-4.43743	9.10382e-06	0.000204114
ENSG00000244402.3	chr10	RN7SL314P	3.91068	-5.25098	1.41105	-3.72132	0.000198183	0.00273301
ENSG00000260877.2	chr11	AP005233.2	3.97244	-5.26554	1.50588	-3.49664	0.000471149	0.00554228
ENSG00000179023.8	chr1	KLHDC7A	39.0369	-5.28792	0.806987	-6.55267	5.65177e-11	4.79974e-09
ENSG00000286878.1	chr8	AC100805.1	17.5765	-5.36471	0.885675	-6.0572	1.38508e-09	8.34194e-08
ENSG00000185818.7	chr4	NAT8L	985.551	-5.53104	0.254419	-21.7399	8.60261e-105	1.01549e-100
ENSG00000105509.10	chr19	HAS1	28.607	-5.63701	1.05422	-5.34709	8.93772e-08	3.58862e-06
ENSG00000234918.1	chr10	AL157387.1	8.80757	-5.68031	1.17561	-4.8318	1.35303e-06	3.90031e-05
ENSG00000198353.8	chr12	HOXC4	14.7683	-5.6972	1.04844	-5.43398	5.51106e-08	2.31926e-06
ENSG00000109061.10	chr17	MYH1	138.078	-5.75121	1.08201	-5.31532	1.0647e-07	4.16857e-06
ENSG00000186832.9	chr17	KRT16	22.1159	-5.76713	1.4682	-3.92803	8.56458e-05	0.00135888
ENSG00000120093.11	chr17	HOXB3	141.088	-5.79684	0.382573	-15.1522	7.32204e-52	1.92073e-48
ENSG00000197757.8	chr12	HOXC6	31.7153	-5.80272	0.778414	-7.45455	9.01772e-14	1.25976e-11
ENSG00000134339.8	chr11	SAA2	175.294	-5.81316	0.79606	-7.30241	2.82665e-13	3.53092e-11
ENSG00000236279.7	chr7	CLEC2L	5.97442	-5.84606	1.16886	-5.00152	5.68793e-07	1.82952e-05
ENSG00000064218.5	chr9	DMRT3	6.05916	-5.8689	1.18228	-4.96405	6.90386e-07	2.15481e-05
ENSG00000105997.22	chr7	HOXA3	42.8775	-5.92515	0.686479	-8.63122	6.07008e-18	1.60792e-15
ENSG00000079689.14	chr6	SCGN	6.2373	-5.92675	1.17007	-5.06531	4.07739e-07	1.36543e-05
ENSG00000237125.10	chr4	HAND2-AS1	62.7231	-5.9811	0.582998	-10.2592	1.07566e-24	5.40326e-22
ENSG00000184363.10	chr11	PKP3	6.51074	-5.9816	1.51329	-3.95272	7.7269e-05	0.00124863
ENSG00000091129.20	chr7	NRCAM	422.79	-6.02065	0.358221	-16.8071	2.16621e-63	8.52366e-60
ENSG00000119125.16	chr9	GDA	86.2947	-6.07965	0.982845	-6.18577	6.18008e-10	4.00983e-08
ENSG00000188778.6	chr8	ADRB3	12.5296	-6.1841	1.12214	-5.51098	3.56842e-08	1.57579e-06
ENSG00000253187.2	chr7	HOXA10-AS	7.91465	-6.26254	1.11991	-5.59201	2.24458e-08	1.02898e-06
ENSG00000233860.2	chr4	AC107072.2	13.4363	-6.28563	1.1104	-5.66068	1.50777e-08	7.19129e-07
ENSG00000173432.12	chr11	SAA1	3107.91	-6.31585	1.1952	-5.28435	1.26152e-07	4.87174e-06
ENSG00000250451.5	chr12	HOXC-AS1	8.87813	-6.41993	1.10563	-5.80656	6.37677e-09	3.35299e-07
ENSG00000125414.19	chr17	MYH2	14.9894	-6.45678	1.20046	-5.37861	7.50632e-08	3.07668e-06
ENSG00000253686.2	chr5	LINC01484	95.0656	-6.60083	0.716253	-9.21579	3.09002e-20	1.05728e-17
ENSG00000253293.5	chr7	HOXA10	100.369	-6.66894	0.576674	-11.5645	6.23596e-31	5.45277e-28
ENSG00000185640.6	chr12	KRT79	10.6079	-6.68836	1.22196	-5.47347	4.41308e-08	1.89434e-06
ENSG00000235687.9	chr10	LINC00993	30.5404	-6.76627	1.10943	-6.09887	1.06822e-09	6.65422e-08
ENSG00000287956.1	chr2	AC010872.2	11.6375	-6.81481	1.16737	-5.83776	5.29084e-09	2.83246e-07
ENSG00000257178.5	chr17	AC103702.1	19.7397	-6.8505	1.07728	-6.35909	2.02957e-10	1.52115e-08
ENSG00000120068.7	chr17	HOXB8	13.0224	-6.97565	1.07101	-6.51313	7.36024e-11	6.14021e-09
ENSG00000255399.4	chr12	TBX5-AS1	21.7235	-6.98896	1.07476	-6.50284	7.88191e-11	6.52834e-09
ENSG00000186847.6	chr17	KRT14	22.9375	-7.06724	1.60113	-4.4139	1.01527e-05	0.00022318
ENSG00000180806.5	chr12	HOXC9	38.9347	-7.11083	1.03049	-6.90044	5.18405e-12	5.29828e-10
ENSG00000204816.5	chr9	FGF7P5	9.78246	1.63836	0.573582	2.85636	0.00428527	0.0313222
ENSG00000107957.16	chr10	SH3PXD2A	1728.88	1.63694	0.23426	6.98773	2.79367e-12	3.01168e-10
ENSG00000174332.5	chr1	GLIS1	32.1089	1.63386	0.388739	4.20297	2.63436e-05	0.000505647
ENSG00000145423.5	chr4	SFRP2	1087	1.63128	0.308328	5.29073	1.21829e-07	4.71519e-06
ENSG00000269934.3	chr1	AL353593.1	30.7279	1.62987	0.288623	5.64705	1.63229e-08	7.67464e-07
ENSG00000153707.17	chr9	PTPRD	292.273	1.62678	0.320008	5.08357	3.70412e-07	1.25467e-05
ENSG00000124749.17	chr6	COL21A1	110.957	1.62582	0.443609	3.66498	0.000247357	0.00329377
ENSG00000128573.25	chr7	FOXP2	637.953	1.62502	0.199645	8.13953	3.96815e-16	8.14644e-14
ENSG00000155760.2	chr2	FZD7	353.412	1.6236	0.354249	4.5832	4.57916e-06	0.000112147
ENSG00000271009.3	chr16	AC116667.1	11.7368	1.62261	0.510961	3.17561	0.00149522	0.0139663
ENSG00000146147.15	chr6	MLIP	46.7961	1.62197	0.399705	4.05792	4.95125e-05	0.000856995
ENSG00000224081.9	chr1	SLC44A3-AS1	25.3528	1.61949	0.392399	4.12716	3.67269e-05	0.000668022
ENSG00000177570.14	chr8	SAMD12	90.4293	1.61486	0.349796	4.61658	3.90124e-06	9.69521e-05
ENSG00000185842.15	chr1	DNAH14	147.694	1.61027	0.256528	6.27718	3.44758e-10	2.46648e-08
ENSG00000124440.15	chr19	HIF3A	436.997	1.60946	0.320859	5.0161	5.27303e-07	1.71475e-05
ENSG00000213694.5	chr9	S1PR3	178.891	1.60776	0.306362	5.24791	1.53831e-07	5.82954e-06
ENSG00000269113.4	chr1	TRABD2B	40.5169	1.6032	0.371655	4.31368	1.6056e-05	0.000333392
ENSG00000134222.16	chr1	PSRC1	13.3664	1.60272	0.474863	3.37511	0.000737849	0.00796155
ENSG00000060982.15	chr12	BCAT1	1091.84	1.60066	0.337341	4.74494	2.08566e-06	5.62103e-05
ENSG00000114923.17	chr2	SLC4A3	39.003	1.59619	0.305447	5.22574	1.73464e-07	6.44933e-06
ENSG00000223039.1	chr6	RN7SKP268	8.50343	1.59481	0.595458	2.6783	0.00739976	0.04714
ENSG00000176945.17	chr3	MUC20	99.3109	1.59377	0.332868	4.788	1.68455e-06	4.701e-05
ENSG00000164418.20	chr6	GRIK2	39.7302	1.59244	0.376316	4.23166	2.31972e-05	0.00045487
ENSG00000188803.15	chr17	SHISA6	93.725	1.59149	0.416186	3.82399	0.000131307	0.00194116
ENSG00000134323.12	chr2	MYCN	7.3428	1.59032	0.557265	2.85379	0.00432009	0.0315114
ENSG00000204389.10	chr6	HSPA1A	3210.45	1.58739	0.330316	4.80569	1.54221e-06	4.39189e-05
ENSG00000216829.6	chr9	FGF7P4	9.10306	1.586	0.584475	2.71355	0.00665663	0.0435216
ENSG00000095739.11	chr10	BAMBI	47.773	1.58493	0.304856	5.19894	2.00431e-07	7.30244e-06
ENSG00000218823.2	chr7	PAPOLB	26.278	1.5844	0.32397	4.89058	1.00541e-06	2.99328e-05
ENSG00000180801.14	chr4	ARSJ	35.9951	1.57357	0.371832	4.23195	2.31679e-05	0.000454673
ENSG00000077942.19	chr22	FBLN1	4120.36	1.56534	0.233591	6.70119	2.06736e-11	1.90658e-09
ENSG00000137573.14	chr8	SULF1	950.801	1.56482	0.242682	6.44803	1.1331e-10	8.94694e-09
ENSG00000078295.17	chr5	ADCY2	94.0737	1.56295	0.421613	3.70708	0.000209665	0.00286789
ENSG00000112655.16	chr6	PTK7	116.992	1.55926	0.208555	7.47649	7.6333e-14	1.07913e-11
ENSG00000143603.19	chr1	KCNN3	78.9018	1.55874	0.41335	3.77098	0.000162606	0.00232383
ENSG00000277559.1	chr16	AC018553.1	6.61618	1.55772	0.578956	2.69056	0.00713321	0.0458003
ENSG00000287315.1	chr1	AL670729.3	60.7829	1.55416	0.394601	3.93857	8.19697e-05	0.00130847
ENSG00000149575.6	chr11	SCN2B	13.5956	1.55179	0.488549	3.17633	0.00149153	0.0139602
ENSG00000274565.1	chr17	AC080038.1	27.6339	1.54954	0.453802	3.41456	0.000638843	0.00710385
ENSG00000177335.11	chr8	C8orf31	33.5585	1.54873	0.323137	4.79281	1.64465e-06	4.62797e-05
ENSG00000225914.3	chr6	TSBP1-AS1	28.1802	1.54844	0.468665	3.30394	0.000953368	0.0097989
ENSG00000064655.19	chr20	EYA2	195.155	1.54683	0.225349	6.86416	6.6884e-12	6.66272e-10
ENSG00000080224.17	chr3	EPHA6	25.3538	1.54511	0.414417	3.72839	0.000192709	0.00266999
ENSG00000184205.14	chrX	TSPYL2	726.758	1.54445	0.277548	5.56464	2.62698e-08	1.18813e-06
ENSG00000151725.12	chr4	CENPU	48.7904	1.53986	0.513877	2.99656	0.00273043	0.0221216
ENSG00000156299.13	chr21	TIAM1	267.223	1.53926	0.309795	4.96865	6.74214e-07	2.11388e-05
ENSG00000140285.10	chr15	FGF7	947.951	1.53839	0.147634	10.4203	2.00329e-25	1.15355e-22
ENSG00000157423.18	chr16	HYDIN	70.6161	1.53787	0.23903	6.43379	1.24464e-10	9.76239e-09
ENSG00000267127.7	chr18	AC090360.1	10.9299	1.53421	0.499952	3.06871	0.00214984	0.0184902
ENSG00000177106.16	chr11	EPS8L2	104.303	1.53095	0.377101	4.05979	4.91176e-05	0.000850784
ENSG00000140807.7	chr16	NKD1	173.504	1.52572	0.37712	4.04572	5.21623e-05	0.000894336
ENSG00000239405.1	chr3	TMED10P2	7.53995	1.52397	0.554505	2.74834	0.00598984	0.0402088
ENSG00000169604.19	chr2	ANTXR1	1876.93	1.51851	0.238878	6.35683	2.05958e-10	1.53876e-08
ENSG00000143127.13	chr1	ITGA10	66.4701	1.51776	0.381062	3.98298	6.8056e-05	0.00112595
ENSG00000005379.17	chr17	TSPOAP1	172.051	1.51352	0.254797	5.94009	2.84857e-09	1.62838e-07
ENSG00000130558.19	chr9	OLFM1	208.422	1.51305	0.272397	5.55457	2.783e-08	1.24912e-06
ENSG00000246889.2	chr11	AP000487.1	7.81083	1.51286	0.512366	2.9527	0.00315012	0.0247163
ENSG00000196167.10	chr11	COLCA1	46.4439	1.51269	0.3825	3.95474	7.66192e-05	0.00124107
ENSG00000259953.2	chr9	AL138756.1	72.4097	1.50997	0.357476	4.22399	2.40014e-05	0.000467146
ENSG00000145335.15	chr4	SNCA	89.2447	1.50924	0.562549	2.68286	0.00729966	0.0466156
ENSG00000172733.11	chr8	PURG	12.3654	1.50733	0.523741	2.878	0.00400203	0.0297098
ENSG00000273650.1	chr17	AC100793.4	23.9499	1.50566	0.379118	3.97148	7.14262e-05	0.00116942
ENSG00000126778.12	chr14	SIX1	627.277	1.50561	0.238146	6.32219	2.57879e-10	1.88491e-08
ENSG00000163393.13	chr1	SLC22A15	79.7846	1.50361	0.361291	4.16177	3.15784e-05	0.000590288
ENSG00000271239.1	chr17	AC007423.1	38.8397	1.5036	0.428791	3.5066	0.000453875	0.00539553
ENSG00000122367.19	chr10	LDB3	102.587	1.49881	0.320756	4.67273	2.97217e-06	7.64527e-05
ENSG00000277007.1	chr1	AC096642.1	39.6455	1.49647	0.382212	3.91528	9.02982e-05	0.00142885
ENSG00000204219.11	chr1	TCEA3	295.851	1.4913	0.188212	7.92349	2.30929e-15	4.29291e-13
ENSG00000224957.6	chr3	LINC01266	69.5147	1.48828	0.217212	6.85173	7.296e-12	7.23745e-10
ENSG00000112414.15	chr6	ADGRG6	406.984	1.48674	0.281643	5.27883	1.30013e-07	4.97486e-06
ENSG00000287419.1	chr10	AL121929.3	8.52326	1.48467	0.537888	2.76019	0.00577681	0.0391797
ENSG00000181016.9	chr7	LSMEM1	51.5031	1.4829	0.494231	3.00042	0.00269603	0.0219334
ENSG00000104332.12	chr8	SFRP1	4384.67	1.48187	0.235354	6.29635	3.04728e-10	2.19085e-08
ENSG00000135750.15	chr1	KCNK1	19.3858	1.48056	0.445892	3.32044	0.00089876	0.009364
ENSG00000129521.14	chr14	EGLN3	36.3288	1.47541	0.532982	2.76822	0.00563626	0.0384141
ENSG00000285215.2	chr1	AC241377.4	26.4532	1.47439	0.376712	3.91384	9.08397e-05	0.00143454
ENSG00000279778.1	chr1	AL445437.1	19.9686	1.47345	0.535326	2.75244	0.00591523	0.0398546
ENSG00000127083.7	chr9	OMD	398.115	1.46218	0.216919	6.74071	1.5762e-11	1.4885e-09
ENSG00000168785.8	chr4	TSPAN5	44.4689	1.45741	0.479977	3.03642	0.00239408	0.0200968
ENSG00000085563.14	chr7	ABCB1	85.8297	1.45567	0.367482	3.96119	7.4577e-05	0.0012126
ENSG00000197291.9	chr17	RAMP2-AS1	348.183	1.45489	0.267001	5.449	5.06524e-08	2.14695e-06
ENSG00000156103.16	chr8	MMP16	286.375	1.4534	0.292215	4.97372	6.56801e-07	2.06477e-05
ENSG00000121552.4	chr3	CSTA	259.739	1.45322	0.303977	4.7807	1.7469e-06	4.85778e-05
ENSG00000137460.8	chr4	FHDC1	53.9814	1.45298	0.400858	3.62466	0.000289339	0.00373483
ENSG00000029534.20	chr8	ANK1	25.0995	1.44811	0.489273	2.95972	0.00307923	0.0242973
ENSG00000067798.16	chr12	NAV3	1322.84	1.43721	0.129107	11.1319	8.77309e-29	6.27648e-26
ENSG00000250067.12	chr19	YJEFN3	20.8685	1.42949	0.503519	2.83901	0.00452539	0.0326428
ENSG00000213973.9	chr19	ZNF99	26.1575	1.42619	0.450339	3.16692	0.00154063	0.0142919
ENSG00000152217.19	chr18	SETBP1	1181.67	1.42279	0.16751	8.49376	2.00062e-17	4.77097e-15
ENSG00000251141.6	chr5	MRPS30-DT	52.5335	1.42003	0.279132	5.0873	3.63188e-07	1.23374e-05
ENSG00000222489.1	chr14	SNORA79B	84.7444	1.41808	0.410617	3.45354	0.000553275	0.00633476
ENSG00000162631.18	chr1	NTNG1	23.8405	1.41589	0.525292	2.69543	0.00702987	0.045223
ENSG00000167992.13	chr11	VWCE	29.5096	1.41569	0.427336	3.31284	0.000923552	0.00955484
ENSG00000250777.2	chr4	AC131956.2	9.87525	1.41529	0.519517	2.72423	0.00644509	0.0424983
ENSG00000148935.11	chr11	GAS2	19.1266	1.41491	0.346786	4.08006	4.50246e-05	0.000788565
ENSG00000090006.17	chr19	LTBP4	1551.51	1.41399	0.198295	7.13074	9.98315e-13	1.1726e-10
ENSG00000227051.6	chr14	C14orf132	398.613	1.41083	0.284196	4.96429	6.8954e-07	2.15481e-05
ENSG00000253741.2	chr8	LNCOC1	18.1983	1.41024	0.340513	4.1415	3.45038e-05	0.000634423
ENSG00000080166.16	chr13	DCT	36.688	1.40794	0.388229	3.62657	0.000287208	0.00371138
ENSG00000147606.9	chr8	SLC26A7	114.557	1.40663	0.448372	3.1372	0.0017057	0.015435
ENSG00000164619.10	chr7	BMPER	257.75	1.40506	0.256247	5.48321	4.17679e-08	1.80988e-06
ENSG00000248727.6	chr5	LINC01948	31.3489	1.40422	0.415344	3.38086	0.000722601	0.00784002
ENSG00000282859.1	chr7	AC003992.1	11.0818	1.40395	0.476797	2.94454	0.00323433	0.0252344
ENSG00000136267.13	chr7	DGKB	19.7852	1.40258	0.47663	2.9427	0.00325367	0.025335
ENSG00000118946.12	chr13	PCDH17	144	1.40196	0.335663	4.17668	2.95793e-05	0.000557777
ENSG00000232855.7	chr21	AF165147.1	53.849	1.39799	0.474276	2.94762	0.00320234	0.0250013
ENSG00000107249.23	chr9	GLIS3	172.557	1.39402	0.210687	6.61656	3.67655e-11	3.26315e-09
ENSG00000101977.21	chrX	MCF2	14.9484	1.39079	0.440787	3.15525	0.00160358	0.0147327
ENSG00000111186.13	chr12	WNT5B	58.0511	1.38685	0.219108	6.32954	2.45892e-10	1.80288e-08
ENSG00000178662.16	chr2	CSRNP3	165.083	1.38451	0.258867	5.34834	8.87667e-08	3.57017e-06
ENSG00000276975.3	chr1	HYDIN2	126.238	1.38419	0.229338	6.03558	1.58392e-09	9.41936e-08
ENSG00000173258.13	chr9	ZNF483	417.863	1.3819	0.185027	7.46864	8.10271e-14	1.13867e-11
ENSG00000231154.1	chrX	MORF4L2-AS1	9.96301	1.38149	0.500097	2.76244	0.00573717	0.0389669
ENSG00000094963.14	chr1	FMO2	4521.21	1.38043	0.29515	4.67703	2.9106e-06	7.5182e-05
ENSG00000116761.12	chr1	CTH	170.514	1.37951	0.43016	3.20697	0.00134139	0.0128579
ENSG00000081853.15	chr5	PCDHGA2	83.1737	1.37377	0.223894	6.13582	8.47204e-10	5.40585e-08
ENSG00000241985.1	chr3	WWTR1-IT1	17.6108	1.37225	0.466576	2.9411	0.00327044	0.0254321
ENSG00000287431.1	chr17	AC027601.6	19.5543	1.37093	0.465064	2.94783	0.00320013	0.0249923
ENSG00000250326.2	chr4	AC104596.1	20.9149	1.37025	0.46575	2.94204	0.00326061	0.0253724
ENSG00000143036.17	chr1	SLC44A3	22.7454	1.36871	0.329115	4.15877	3.19967e-05	0.000594812
ENSG00000118777.12	chr4	ABCG2	122.211	1.36871	0.371993	3.67938	0.0002338	0.00313981
ENSG00000006042.12	chr17	TMEM98	217.09	1.36794	0.185797	7.36258	1.80385e-13	2.36595e-11
ENSG00000131080.15	chrX	EDA2R	50.9264	1.36693	0.306534	4.45932	8.22201e-06	0.000187368
ENSG00000230102.8	chr3	LINC02028	19.4576	1.36134	0.483598	2.81502	0.00487748	0.0344047
ENSG00000134874.17	chr13	DZIP1	286.358	1.35728	0.193926	6.99897	2.57853e-12	2.7925e-10
ENSG00000188153.13	chrX	COL4A5	196.618	1.35685	0.345071	3.9321	8.42057e-05	0.00133783
ENSG00000272848.2	chr6	AL135910.1	24.327	1.35539	0.392808	3.45051	0.000559532	0.00638853
ENSG00000174599.5	chr4	TRAM1L1	30.3272	1.35378	0.451518	2.99829	0.00271495	0.0220266
ENSG00000269067.2	chr19	ZNF728	46.4968	1.35344	0.457864	2.95598	0.0031168	0.0244874
ENSG00000259664.3	chr15	LINC02254	34.4664	1.3518	0.471701	2.86581	0.00415948	0.0306756
ENSG00000248383.4	chr5	PCDHAC1	72.8555	1.34668	0.412351	3.26585	0.00109135	0.0109229
ENSG00000267414.1	chr18	AC120049.1	25.4354	1.34571	0.348188	3.86488	0.000111143	0.00170277
ENSG00000230084.6	chr3	AC006059.1	21.6742	1.34523	0.400276	3.36074	0.000777337	0.00831543
ENSG00000229794.2	chrX	MTCYBP32	11.6325	1.34456	0.482021	2.78942	0.00528019	0.036525
ENSG00000117594.10	chr1	HSD11B1	335.139	1.33959	0.432753	3.09551	0.00196474	0.0171926
ENSG00000188227.13	chr19	ZNF793	111.73	1.33471	0.25018	5.33499	9.55479e-08	3.80403e-06
ENSG00000267254.7	chr19	ZNF790-AS1	75.6454	1.32947	0.334888	3.9699	7.1902e-05	0.00117558
ENSG00000267470.6	chr19	ZNF571-AS1	15.6269	1.32782	0.428224	3.10076	0.00193027	0.016946
ENSG00000100003.18	chr22	SEC14L2	15.4811	1.32592	0.406217	3.26406	0.00109827	0.0109637
ENSG00000147144.13	chrX	CCDC120	28.546	1.32494	0.341235	3.88278	0.000103268	0.00159977
ENSG00000231563.2	chr1	AL139288.1	14.1378	1.32452	0.444527	2.97961	0.00288616	0.0230356
ENSG00000230001.1	chr9	AL359095.1	12.3851	1.32033	0.446421	2.95758	0.0031006	0.024417
ENSG00000184194.5	chrX	GPR173	26.084	1.31953	0.404247	3.26417	0.00109785	0.0109637
ENSG00000162755.14	chr1	KLHDC9	20.6035	1.31576	0.347567	3.78564	0.000153313	0.00221027
ENSG00000280383.1	chr22	Z95331.1	144.55	1.31542	0.24913	5.28004	1.29155e-07	4.95807e-06
ENSG00000225670.4	chr1	CADM3-AS1	130.366	1.31305	0.34829	3.76999	0.000163255	0.00233029
ENSG00000170004.17	chr17	CHD3	1453.61	1.31274	0.196506	6.68044	2.38232e-11	2.17159e-09
ENSG00000280365.1	chr18	AC021766.1	31.6281	1.31199	0.364678	3.59767	0.00032108	0.00407109
ENSG00000175164.15	chr9	ABO	58.4174	1.31058	0.46278	2.83198	0.00462614	0.0330814
ENSG00000178404.10	chr17	CEP295NL	49.9199	1.3041	0.356522	3.65783	0.000254358	0.00336956
ENSG00000216775.3	chr6	AL109918.1	26.8165	1.30369	0.363309	3.58838	0.000332739	0.00419725
ENSG00000171357.6	chr1	LURAP1	31.5345	1.30357	0.348414	3.74144	0.000182971	0.00256365
ENSG00000181195.11	chr8	PENK	24.8742	1.30264	0.412202	3.16019	0.00157668	0.0145462
ENSG00000151150.22	chr10	ANK3	370.948	1.30125	0.341133	3.81449	0.000136466	0.00200238
ENSG00000164877.19	chr7	MICALL2	117.617	1.29988	0.241782	5.37626	7.60491e-08	3.11168e-06
ENSG00000162881.6	chr2	OXER1	12.5154	1.29678	0.443421	2.92449	0.00345018	0.0266054
ENSG00000233421.4	chr1	LINC01783	16.015	1.29482	0.462572	2.79918	0.00512324	0.0356483
ENSG00000128918.15	chr15	ALDH1A2	265.836	1.29391	0.377275	3.42963	0.000604406	0.00677408
ENSG00000146966.13	chr7	DENND2A	562.841	1.29152	0.170265	7.58535	3.31579e-14	4.95458e-12
ENSG00000232527.8	chr1	LINC02802	133.11	1.28757	0.396113	3.2505	0.00115201	0.0113941
ENSG00000145390.11	chr4	USP53	3421.97	1.28547	0.357469	3.59604	0.000323098	0.00409229
ENSG00000242853.3	chr10	RN7SL749P	14.8427	1.28339	0.468676	2.73833	0.00617516	0.0411718
ENSG00000150627.15	chr4	WDR17	93.0286	1.27647	0.220487	5.78932	7.06735e-09	3.67518e-07
ENSG00000215424.10	chr21	MCM3AP-AS1	30.7121	1.27606	0.349353	3.65265	0.000259546	0.00342376
ENSG00000104290.11	chr8	FZD3	63.0164	1.27537	0.340197	3.74891	0.000177607	0.00249888
ENSG00000198185.11	chr20	ZNF334	84.5351	1.27509	0.406338	3.138	0.00170102	0.0154108
ENSG00000144596.13	chr3	GRIP2	43.6809	1.27305	0.363591	3.50131	0.000462973	0.00547338
ENSG00000206652.1	chr1	RNU1-1	20720.9	1.2718	0.314866	4.03917	5.36397e-05	0.000917002
ENSG00000079691.18	chr6	CARMIL1	497.197	1.26898	0.192858	6.57986	4.70881e-11	4.13273e-09
ENSG00000186377.8	chr1	CYP4X1	307.489	1.26856	0.221804	5.71928	1.06975e-08	5.28361e-07
ENSG00000146411.6	chr6	SLC2A12	25.6915	1.26688	0.377998	3.35157	0.000803556	0.00854942
ENSG00000144369.13	chr2	FAM171B	189.963	1.26392	0.200352	6.3085	2.81747e-10	2.05302e-08
ENSG00000259660.2	chr15	DNM1P47	200.808	1.26157	0.235724	5.35188	8.70473e-08	3.51901e-06
ENSG00000215630.6	chr5	GUSBP9	193.585	1.26031	0.383324	3.28784	0.00100961	0.0102476
ENSG00000196632.10	chrX	WNK3	42.2923	1.2599	0.346338	3.63776	0.000275023	0.0035873
ENSG00000269982.1	chr3	AC018809.2	88.2595	1.25787	0.306838	4.09945	4.14126e-05	0.000736621
ENSG00000244414.6	chr1	CFHR1	93.895	1.25663	0.263341	4.77187	1.82526e-06	5.05188e-05
ENSG00000154545.16	chrX	MAGED4	28.0663	1.25487	0.362204	3.46452	0.000531174	0.00612029
ENSG00000109576.14	chr4	AADAT	65.1135	1.25391	0.219088	5.7233	1.04477e-08	5.19282e-07
ENSG00000173698.18	chrX	ADGRG2	111.192	1.25326	0.428869	2.92224	0.0034752	0.02676
ENSG00000100629.17	chr14	CEP128	224.202	1.2516	0.17968	6.96569	3.26799e-12	3.47541e-10
ENSG00000102053.12	chrX	ZC3H12B	42.3726	1.25033	0.268445	4.65769	3.19779e-06	8.16179e-05
ENSG00000221994.10	chrX	ZNF630	47.5695	1.24889	0.37887	3.29636	0.000979464	0.0100105
ENSG00000253771.6	chr13	TPTE2P1	18.2752	1.24657	0.439282	2.83775	0.00454324	0.0327216
ENSG00000146233.8	chr6	CYP39A1	58.6455	1.24518	0.230652	5.39854	6.71842e-08	2.76815e-06
ENSG00000156218.13	chr15	ADAMTSL3	487.058	1.24355	0.322896	3.85123	0.000117525	0.001783
ENSG00000100625.9	chr14	SIX4	94.1451	1.24217	0.225716	5.50326	3.72828e-08	1.63913e-06
ENSG00000176842.15	chr16	IRX5	90.3277	1.24088	0.339961	3.65008	0.000262159	0.00345385
ENSG00000147408.14	chr8	CSGALNACT1	451.905	1.2372	0.208749	5.92672	3.09046e-09	1.75391e-07
ENSG00000137642.13	chr11	SORL1	597.761	1.23717	0.242338	5.10515	3.3054e-07	1.13262e-05
ENSG00000278909.1	chr16	AC007608.4	11.2658	1.23685	0.464795	2.66106	0.00778959	0.0489963
ENSG00000184949.16	chr22	FAM227A	16.8075	1.23393	0.409787	3.01114	0.00260269	0.0214325
ENSG00000206588.1	chr14	RNU1-28P	21937.3	1.23331	0.306008	4.03032	5.57009e-05	0.000950176
ENSG00000106809.11	chr9	OGN	987.328	1.23205	0.403735	3.05162	0.00227613	0.0193229
ENSG00000256433.3	chr12	AC005840.2	17.469	1.23192	0.447284	2.75422	0.00588318	0.0397186
ENSG00000163071.11	chr4	SPATA18	154.67	1.23028	0.309943	3.96938	7.20605e-05	0.00117735
ENSG00000177133.11	chr1	PRDM16-DT	36.0284	1.2302	0.347773	3.53737	0.000404127	0.00488731
ENSG00000144868.13	chr3	TMEM108	20.8326	1.22998	0.398697	3.085	0.00203555	0.0176812
ENSG00000063180.9	chr19	CA11	27.0096	1.22997	0.363265	3.38587	0.000709518	0.00774076
ENSG00000272755.1	chr1	AC245297.2	24.4089	1.22909	0.37199	3.3041	0.000952818	0.00979751
ENSG00000162669.16	chr1	HFM1	82.559	1.22904	0.354578	3.4662	0.000527866	0.00608813
ENSG00000279319.1	chr18	AC105074.1	80.4656	1.22801	0.196563	6.24739	4.17365e-10	2.89811e-08
ENSG00000186310.10	chrX	NAP1L3	54.7133	1.22742	0.279577	4.39028	1.13206e-05	0.0002452
ENSG00000260572.1	chr3	AC069224.1	21.4018	1.22573	0.438081	2.79795	0.00514281	0.0357634
ENSG00000259583.3	chr15	AC015712.2	31.7554	1.22486	0.433835	2.82333	0.00475282	0.0337189
ENSG00000215912.12	chr1	TTC34	22.688	1.22473	0.361181	3.39089	0.000696663	0.0076358
ENSG00000163806.16	chr2	SPDYA	47.0905	1.21639	0.404377	3.00805	0.00262927	0.0215654
ENSG00000243701.7	chr3	DUBR	162.912	1.21579	0.240354	5.05834	4.22931e-07	1.41414e-05
ENSG00000260060.1	chr16	AC009088.1	21.8272	1.21303	0.441565	2.74712	0.00601215	0.0402897
ENSG00000117479.15	chr1	SLC19A2	664.046	1.21241	0.440819	2.75035	0.00595313	0.0399965
ENSG00000115556.14	chr2	PLCD4	127.611	1.20952	0.389522	3.10513	0.00190193	0.0167861
ENSG00000261126.7	chr18	RBFADN	16.1324	1.20948	0.417123	2.89957	0.00373672	0.0282439
ENSG00000138738.10	chr4	PRDM5	365.15	1.20496	0.169572	7.10588	1.19557e-12	1.37689e-10
ENSG00000224259.7	chr1	LINC01133	47.9846	1.20443	0.401397	3.00059	0.00269453	0.0219321
ENSG00000113645.14	chr5	WWC1	74.113	1.20287	0.288554	4.16861	3.06469e-05	0.000575611
ENSG00000085185.15	chrX	BCORL1	122.766	1.20056	0.285605	4.20359	2.62712e-05	0.000504668
ENSG00000169760.17	chr3	NLGN1	277.652	1.19695	0.18692	6.40354	1.51811e-10	1.17511e-08
ENSG00000227195.11	chr20	MIR663AHG	34.3753	1.1964	0.416671	2.87132	0.00408755	0.0302138
ENSG00000169860.7	chr3	P2RY1	115.904	1.19534	0.339232	3.52368	0.0004256	0.0051031
ENSG00000167034.10	chr8	NKX3-1	21.2673	1.19453	0.391136	3.054	0.00225812	0.0192115
ENSG00000182752.10	chr9	PAPPA	153.221	1.19398	0.39308	3.0375	0.0023855	0.0200567
ENSG00000237975.7	chr1	FLG-AS1	61.9908	1.19333	0.339484	3.51513	0.000439543	0.00523571
ENSG00000250130.1	chr15	AC090519.1	16.1219	1.19197	0.412201	2.89171	0.00383148	0.0287257
ENSG00000109472.14	chr4	CPE	2634.68	1.19175	0.172111	6.9243	4.3814e-12	4.57701e-10
ENSG00000260947.1	chr9	AL356489.2	101.53	1.19138	0.234754	5.07503	3.87439e-07	1.30859e-05
ENSG00000183397.5	chr19	C19orf71	12.7926	1.19041	0.401149	2.9675	0.00300231	0.0237539
ENSG00000232940.6	chr6	HCG25	24.8147	1.18974	0.360611	3.29923	0.00096949	0.00993002
ENSG00000197283.17	chr6	SYNGAP1	93.5102	1.18967	0.332864	3.57405	0.000351499	0.00438381
ENSG00000243323.7	chr1	PTPRVP	27.5218	1.18712	0.283587	4.1861	2.83788e-05	0.000539014
ENSG00000242539.2	chr3	AC007620.2	19.434	1.18461	0.408751	2.89813	0.00375394	0.0283337
ENSG00000128394.17	chr22	APOBEC3F	51.7438	1.18372	0.329843	3.58874	0.00033228	0.00419508
ENSG00000187243.16	chrX	MAGED4B	28.0645	1.18146	0.370892	3.18545	0.00144529	0.0136432
ENSG00000101236.17	chr20	RNF24	276.291	1.18087	0.178294	6.62314	3.5165e-11	3.13287e-09
ENSG00000000971.15	chr1	CFH	4489.14	1.18019	0.286677	4.1168	3.84165e-05	0.000693937
ENSG00000198932.13	chrX	GPRASP1	587.259	1.1736	0.213501	5.49693	3.86451e-08	1.69586e-06
ENSG00000279283.1	chr12	AC131009.4	28.2486	1.1713	0.332019	3.5278	0.000419022	0.00503445
ENSG00000160360.13	chr9	GPSM1	134.487	1.17077	0.227374	5.14911	2.61729e-07	9.22264e-06
ENSG00000183066.14	chr22	WBP2NL	38.3856	1.16817	0.391914	2.98067	0.00287623	0.0229874
ENSG00000172901.20	chr5	LVRN	2452.75	1.16613	0.238016	4.89938	9.61381e-07	2.87307e-05
ENSG00000169515.8	chr19	CCDC8	105.29	1.16599	0.242119	4.81579	1.46618e-06	4.18561e-05
ENSG00000128872.10	chr15	TMOD2	775.209	1.16195	0.151637	7.66267	1.82102e-14	2.80997e-12
ENSG00000275367.1	chr12	AC092111.1	31.0748	1.1618	0.305546	3.80237	0.000143316	0.0020912
ENSG00000147454.14	chr8	SLC25A37	622.17	1.16143	0.208329	5.57498	2.47552e-08	1.12583e-06
ENSG00000164742.16	chr7	ADCY1	154.714	1.16086	0.238444	4.86849	1.12456e-06	3.31808e-05
ENSG00000197321.14	chr10	SVIL	3571.85	1.16064	0.271315	4.27785	1.8871e-05	0.000381442
ENSG00000279631.1	chr10	AL158211.5	30.8784	1.15984	0.381602	3.0394	0.00237046	0.0199587
ENSG00000164070.12	chr4	HSPA4L	152.019	1.15982	0.213696	5.42743	5.71703e-08	2.38412e-06
ENSG00000279602.1	chr17	AC109326.1	625.832	1.15904	0.383062	3.02572	0.00248041	0.0206488
ENSG00000196739.15	chr9	COL27A1	175.476	1.15847	0.317805	3.64524	0.000267142	0.00350386
ENSG00000127324.9	chr12	TSPAN8	43.3427	1.1575	0.399712	2.89585	0.00378138	0.028474
ENSG00000277702.1	chr1	AC239859.5	34.3053	1.15577	0.280395	4.12194	3.7569e-05	0.000680711
ENSG00000224616.3	chr1	RTCA-AS1	114.324	1.15492	0.276248	4.18072	2.90584e-05	0.000548831
ENSG00000111674.9	chr12	ENO2	80.2997	1.15233	0.275829	4.17769	2.94487e-05	0.000555759
ENSG00000154175.17	chr3	ABI3BP	1333.15	1.1514	0.216364	5.32158	1.02868e-07	4.0612e-06
ENSG00000087076.9	chr19	HSD17B14	35.3746	1.14748	0.367677	3.12088	0.00180313	0.0161251
ENSG00000206585.1	chr1	RNVU1-7	15054.5	1.14499	0.304657	3.75829	0.000171079	0.00242001
ENSG00000233579.1	chr2	KRT8P15	17.328	1.14288	0.382638	2.98685	0.00281869	0.0226579
ENSG00000273768.1	chr1	U1	14128.9	1.14287	0.307212	3.72014	0.000199114	0.00274264
ENSG00000207005.1	chr1	RNU1-2	14118.8	1.14256	0.307727	3.71291	0.00020489	0.00281235
ENSG00000207389.1	chr1	RNU1-4	14118.5	1.14205	0.307757	3.71089	0.000206536	0.0028333
ENSG00000206737.1	chr1	RNVU1-18	14124.5	1.14157	0.307656	3.71053	0.000206822	0.00283393
ENSG00000275405.1	KI270713.1	U1	14144.1	1.14152	0.307226	3.71558	0.000202739	0.00278768
ENSG00000166592.12	chr16	RRAD	35.5561	1.1412	0.376276	3.03287	0.00242238	0.0202585
ENSG00000134504.14	chr18	KCTD1	94.5428	1.14069	0.232367	4.90901	9.15392e-07	2.75657e-05
ENSG00000206596.1	chr14	RNU1-27P	14190.5	1.14045	0.3051	3.73795	0.000185527	0.00258872
ENSG00000146426.18	chr6	TIAM2	132.937	1.14009	0.208353	5.4719	4.45234e-08	1.90772e-06
ENSG00000235558.3	chr5	AC146949.1	147.352	1.138	0.353688	3.21753	0.00129297	0.0125106
ENSG00000214694.11	chr2	ARHGEF33	20.3345	1.13796	0.374686	3.0371	0.00238866	0.0200762
ENSG00000150540.14	chr2	HNMT	1989	1.13694	0.267164	4.25558	2.08511e-05	0.000415072
ENSG00000137269.15	chr6	LRRC1	156.702	1.13553	0.341259	3.32748	0.000876344	0.00920329
ENSG00000183055.5	chr10	FAM133CP	25.5306	1.13548	0.426191	2.66426	0.00771586	0.0486809
ENSG00000108984.15	chr17	MAP2K6	679.64	1.12536	0.22472	5.00782	5.50502e-07	1.78039e-05
ENSG00000065485.20	chr3	PDIA5	146.885	1.12514	0.253145	4.44464	8.80394e-06	0.000198332
ENSG00000269486.2	chr19	ERVK9-11	26.9719	1.12208	0.332078	3.37896	0.000727605	0.00787982
ENSG00000179240.11	chr11	GVQW3	100.226	1.12052	0.316737	3.5377	0.000403627	0.00488678
ENSG00000106868.16	chr9	SUSD1	211.857	1.12011	0.25045	4.4724	7.73478e-06	0.00017781
ENSG00000204740.11	chr10	MALRD1	31.8361	1.11921	0.33739	3.31726	0.000909046	0.00944616
ENSG00000232807.2	chr10	AL137186.2	13.4473	1.11891	0.407184	2.74793	0.00599729	0.0402271
ENSG00000169992.10	chr17	NLGN2	111.229	1.11851	0.253029	4.4205	9.84738e-06	0.000217888
ENSG00000102057.10	chrX	KCND1	17.6171	1.11753	0.383838	2.91146	0.00359745	0.027495
ENSG00000138735.16	chr4	PDE5A	1025.39	1.11683	0.29207	3.82383	0.000131393	0.00194121
ENSG00000258839.3	chr16	MC1R	36.8391	1.1168	0.315943	3.53482	0.000408048	0.00492193
ENSG00000071991.9	chr18	CDH19	50.1838	1.11552	0.315225	3.5388	0.000401949	0.00487146
ENSG00000204650.14	chr17	LINC02210	124.85	1.11502	0.257924	4.32306	1.53877e-05	0.000321494
ENSG00000111676.15	chr12	ATN1	576.685	1.11481	0.309455	3.6025	0.00031517	0.00401991
ENSG00000130669.17	chr19	PAK4	98.3151	1.11197	0.195328	5.69282	1.24955e-08	6.04521e-07
ENSG00000167994.13	chr11	RAB3IL1	150.355	1.11138	0.231906	4.79238	1.64812e-06	4.63221e-05
ENSG00000157927.17	chr7	RADIL	100.847	1.10719	0.273836	4.04326	5.27137e-05	0.000902479
ENSG00000188783.6	chr1	PRELP	1611.02	1.10556	0.307253	3.5982	0.000320424	0.00406763
ENSG00000227449.8	chr9	FGF7P6	37.6641	1.10214	0.39648	2.7798	0.00543917	0.0373956
ENSG00000235257.9	chr3	ITGA9-AS1	87.1691	1.10203	0.312684	3.52441	0.000424422	0.00509414
ENSG00000128591.15	chr7	FLNC	492.096	1.09777	0.320688	3.42316	0.000618967	0.0069224
ENSG00000189058.9	chr3	APOD	3445.79	1.09772	0.277104	3.96138	7.4518e-05	0.00121247
ENSG00000165521.15	chr14	EML5	53.57	1.09722	0.400388	2.7404	0.0061364	0.0409597
ENSG00000154134.15	chr11	ROBO3	219.278	1.0971	0.245893	4.46169	8.13144e-06	0.000185483
ENSG00000207513.1	chr1	RNU1-3	14327.3	1.09651	0.30332	3.61502	0.000300326	0.00384721
ENSG00000187987.9	chr6	ZSCAN23	36.4867	1.09417	0.397885	2.74996	0.00596022	0.0400327
ENSG00000127328.21	chr12	RAB3IP	120.153	1.08842	0.286051	3.80498	0.000141815	0.00207185
ENSG00000205930.10	chr21	C21orf62-AS1	79.355	1.08841	0.245703	4.42975	9.43419e-06	0.000210124
ENSG00000196302.5	chr5	AC146944.1	145.066	1.08334	0.334163	3.24195	0.00118715	0.0116441
ENSG00000091622.16	chr17	PITPNM3	70.3719	1.08129	0.360283	3.00121	0.00268909	0.0219112
ENSG00000235683.1	chr8	AC018442.1	16.3902	1.08077	0.384415	2.81145	0.00493181	0.0346855
ENSG00000150051.14	chr10	MKX	68.5843	1.08074	0.35747	3.02331	0.00250026	0.0207774
ENSG00000115648.14	chr2	MLPH	220.224	1.07827	0.197477	5.46021	4.75576e-08	2.02669e-06
ENSG00000149050.10	chr11	ZNF214	61.0252	1.07579	0.279357	3.85095	0.000117661	0.001783
ENSG00000197599.12	chr16	CCDC154	15.2324	1.07549	0.381141	2.82176	0.00477609	0.033831
ENSG00000246223.9	chr14	LINC01550	83.4786	1.07531	0.364621	2.94913	0.00318674	0.0249538
ENSG00000168852.13	chr13	TPTE2P5	42.5083	1.07475	0.308302	3.48603	0.000490245	0.00572696
ENSG00000092096.16	chr14	SLC22A17	105.404	1.07339	0.263078	4.08013	4.50112e-05	0.000788565
ENSG00000163126.15	chr2	ANKRD23	19.6896	1.07293	0.335053	3.20227	0.00136351	0.0130065
ENSG00000284237.1	chr1	LINC02767	55.1887	1.07024	0.23943	4.46996	7.82337e-06	0.000179514
ENSG00000167549.18	chr17	CORO6	186.773	1.06796	0.240059	4.44873	8.638e-06	0.000194966
ENSG00000112837.17	chr6	TBX18	601.626	1.06489	0.269452	3.95205	7.74862e-05	0.00125128
ENSG00000269054.2	chr19	AC012313.6	19.0482	1.06463	0.371364	2.86682	0.00414621	0.0305995
ENSG00000132470.14	chr17	ITGB4	375.768	1.06437	0.307065	3.46626	0.000527752	0.00608813
ENSG00000249592.6	chr4	AC139887.2	178.437	1.06343	0.27039	3.93295	8.39083e-05	0.001334
ENSG00000183578.8	chr15	TNFAIP8L3	26.3802	1.06177	0.374328	2.83648	0.00456143	0.0327925
ENSG00000136854.21	chr9	STXBP1	701.665	1.06013	0.214027	4.95325	7.29848e-07	2.25536e-05
ENSG00000155324.10	chr5	GRAMD2B	210.537	1.05927	0.15823	6.69451	2.16402e-11	1.98795e-09
ENSG00000109654.15	chr4	TRIM2	885.665	1.05627	0.165307	6.38976	1.66142e-10	1.26627e-08
ENSG00000107821.14	chr10	KAZALD1	62.0658	1.05498	0.354982	2.97192	0.0029594	0.0234773
ENSG00000239704.11	chr17	CDRT4	21.5404	1.05462	0.31968	3.299	0.000970312	0.00993413
ENSG00000116128.11	chr1	BCL9	126.685	1.05433	0.177327	5.9457	2.75284e-09	1.57747e-07
ENSG00000234882.1	chr6	EIF3EP1	12.6939	1.0534	0.394674	2.66903	0.00760713	0.0481234
ENSG00000183801.8	chr11	OLFML1	360.265	1.05166	0.185149	5.68008	1.34629e-08	6.47344e-07
ENSG00000116675.16	chr1	DNAJC6	53.6085	1.05072	0.25675	4.09237	4.26982e-05	0.000755641
ENSG00000278962.1	chr2	AC092645.1	55.9115	1.04931	0.373489	2.80948	0.00496209	0.0348557
ENSG00000253485.2	chr5	PCDHGA5	67.5519	1.04887	0.250081	4.19414	2.7391e-05	0.000522777
ENSG00000113448.19	chr5	PDE4D	430.797	1.04722	0.21634	4.84065	1.29418e-06	3.74899e-05
ENSG00000162373.13	chr1	BEND5	51.1922	1.04666	0.23618	4.43161	9.35303e-06	0.000208711
ENSG00000196693.15	chr10	ZNF33B	345.592	1.04474	0.144016	7.25433	4.03666e-13	4.98961e-11
ENSG00000019991.18	chr7	HGF	321.082	1.04234	0.210283	4.95685	7.16461e-07	2.22272e-05
ENSG00000230457.3	chr3	PA2G4P4	22.3193	1.04016	0.344582	3.01861	0.00253933	0.0210207
ENSG00000188687.17	chr2	SLC4A5	31.2196	1.03961	0.348697	2.98142	0.00286912	0.02297
ENSG00000213988.11	chr19	ZNF90	42.6513	1.03462	0.365871	2.82783	0.00468645	0.0333814
ENSG00000110492.15	chr11	MDK	76.2482	1.03402	0.365831	2.82651	0.00470587	0.0334944
ENSG00000225492.6	chr1	GBP1P1	43.7686	1.03376	0.287163	3.59992	0.000318313	0.00405124
ENSG00000163596.16	chr2	ICA1L	276.768	1.0327	0.197501	5.22885	1.70566e-07	6.36951e-06
ENSG00000127362.2	chr7	TAS2R3	16.3819	1.03225	0.350461	2.94539	0.00322544	0.0251734
ENSG00000169255.15	chr3	B3GALNT1	147.725	1.03185	0.159177	6.48237	9.02911e-11	7.27537e-09
ENSG00000072840.13	chr4	EVC	739.806	1.03176	0.139142	7.41516	1.21478e-13	1.64826e-11
ENSG00000140443.15	chr15	IGF1R	895.83	1.02858	0.169302	6.0754	1.23676e-09	7.56441e-08
ENSG00000120693.13	chr13	SMAD9	244.704	1.02725	0.177523	5.78657	7.18374e-09	3.71932e-07
ENSG00000212283.1	chr2	SNORD89	30.5271	1.02659	0.368195	2.78817	0.0053006	0.036634
ENSG00000164976.9	chr9	MYORG	304.298	1.02413	0.331675	3.08776	0.00201671	0.0175433
ENSG00000253333.1	chr5	AC146944.3	73.2059	1.02362	0.316652	3.23263	0.00122658	0.0119762
ENSG00000138395.16	chr2	CDK15	51.6335	1.01927	0.262556	3.8821	0.00010356	0.00160251
ENSG00000205885.7	chr12	C1RL-AS1	129.685	1.01815	0.178345	5.70889	1.13718e-08	5.5356e-07
ENSG00000229852.3	chr6	AC019205.1	28.3954	1.01708	0.340368	2.98816	0.00280659	0.0225684
ENSG00000176454.14	chr15	LPCAT4	140.501	1.017	0.280652	3.62371	0.000290402	0.00374241
ENSG00000185551.15	chr15	NR2F2	504.289	1.01694	0.302515	3.36161	0.000774904	0.00829692
ENSG00000254245.2	chr5	PCDHGA3	39.9053	1.01603	0.296558	3.42608	0.000612357	0.00685497
ENSG00000247934.4	chr12	AC022364.1	17.2973	1.01454	0.37928	2.67491	0.00747494	0.0475268
ENSG00000166450.13	chr15	PRTG	141.378	1.01423	0.308855	3.28384	0.00102403	0.0103632
ENSG00000226237.2	chr9	GAS1RR	38.6647	1.0139	0.259843	3.90197	9.54126e-05	0.00149475
ENSG00000283196.2	chr2	AC006453.2	279.859	1.01382	0.359506	2.82003	0.0048019	0.0339628
ENSG00000067191.16	chr17	CACNB1	46.9856	1.01313	0.337236	3.00422	0.0026626	0.0217513
ENSG00000236609.4	chr7	ZNF853	86.0668	1.01312	0.213509	4.74508	2.08425e-06	5.62103e-05
ENSG00000164291.17	chr5	ARSK	87.3647	1.01252	0.200783	5.04284	4.5867e-07	1.51239e-05
ENSG00000122121.11	chrX	XPNPEP2	106.63	1.00914	0.32224	3.13165	0.00173827	0.0156756
ENSG00000148700.15	chr10	ADD3	3129.31	1.00865	0.147605	6.83345	8.28975e-12	8.12086e-10
ENSG00000248994.2	chr5	AC124852.1	104.508	1.00757	0.211606	4.76155	1.92112e-06	5.2391e-05
ENSG00000086991.13	chr11	NOX4	328.098	1.00739	0.331321	3.04054	0.00236156	0.019905
ENSG00000135414.10	chr12	GDF11	75.073	1.00735	0.305228	3.30032	0.000965758	0.00990468
ENSG00000049323.16	chr2	LTBP1	694.67	1.00727	0.23994	4.19801	2.69268e-05	0.000515584
ENSG00000196498.13	chr12	NCOR2	1189.69	1.00655	0.201224	5.00214	5.6697e-07	1.82614e-05
ENSG00000263069.6	chr17	RNF213-AS1	36.1392	1.00436	0.321744	3.12161	0.00179866	0.0160911
ENSG00000128602.11	chr7	SMO	119.664	1.00362	0.174977	5.73575	9.70794e-09	4.86613e-07
ENSG00000198039.11	chr7	ZNF273	119.988	1.00336	0.226313	4.4335	9.27166e-06	0.000207091
ENSG00000164105.4	chr4	SAP30	77.2083	1.00117	0.332231	3.01346	0.00258288	0.0212991
ENSG00000079150.18	chr2	FKBP7	112.157	1.00004	0.205799	4.85929	1.17807e-06	3.45075e-05
ENSG00000146281.6	chr6	PM20D2	182.932	0.99974	0.24993	4.00007	6.33227e-05	0.00105653
ENSG00000136492.8	chr17	BRIP1	41.8035	0.999367	0.279903	3.5704	0.000356438	0.00442669
ENSG00000276644.5	chr13	DACH1	123.904	0.998893	0.321758	3.10448	0.00190613	0.0168043
ENSG00000145911.6	chr5	N4BP3	44.5628	0.998692	0.303817	3.28715	0.00101207	0.0102681
ENSG00000285646.2	chr1	AL021155.5	144.944	0.998028	0.350965	2.84367	0.00445973	0.0323074
ENSG00000120820.12	chr12	GLT8D2	216.982	0.997974	0.222452	4.48624	7.24916e-06	0.000167517
ENSG00000269069.1	chr19	AC007842.1	21.0594	0.996776	0.367746	2.7105	0.00671819	0.0437786
ENSG00000136040.9	chr12	PLXNC1	316.324	0.991827	0.198	5.00924	5.46463e-07	1.76975e-05
ENSG00000149131.15	chr11	SERPING1	1902.37	0.988056	0.130651	7.56256	3.95227e-14	5.8685e-12
ENSG00000259768.6	chr16	AC004943.2	41.405	0.986084	0.29281	3.36765	0.000758107	0.00813552
ENSG00000143429.10	chr2	LSP1P4	318.842	0.984683	0.360836	2.7289	0.00635464	0.0420437
ENSG00000101333.16	chr20	PLCB4	400.129	0.983971	0.291063	3.38061	0.000723252	0.00784348
ENSG00000261879.7	chr17	AC087500.1	61.1582	0.983053	0.308168	3.18999	0.00142276	0.0134467
ENSG00000163531.15	chr1	NFASC	169.574	0.982091	0.301436	3.25804	0.00112185	0.0111613
ENSG00000279752.1	chr5	AC011389.3	40.107	0.981043	0.293803	3.33911	0.000840461	0.00888601
ENSG00000227456.9	chr21	LINC00310	63.0013	0.979854	0.238873	4.10198	4.09627e-05	0.000730982
ENSG00000145908.12	chr5	ZNF300	97.5611	0.979507	0.187864	5.21391	1.849e-07	6.78896e-06
ENSG00000123570.4	chrX	RAB9B	54.9923	0.978822	0.295618	3.3111	0.000929294	0.00959322
ENSG00000119514.7	chr9	GALNT12	119.066	0.978107	0.242375	4.03552	5.44826e-05	0.000930064
ENSG00000213062.5	chr1	Z99572.1	118.491	0.978051	0.353052	2.77028	0.00560087	0.0382281
ENSG00000109814.12	chr4	UGDH	674.488	0.977962	0.22147	4.41577	1.00651e-05	0.000221667
ENSG00000096433.11	chr6	ITPR3	594.678	0.972874	0.202922	4.79432	1.63231e-06	4.60419e-05
ENSG00000116132.12	chr1	PRRX1	2670.25	0.97262	0.222822	4.36501	1.27119e-05	0.00027209
ENSG00000184867.14	chrX	ARMCX2	220.846	0.97141	0.165487	5.87003	4.35722e-09	2.40115e-07
ENSG00000199568.1	chr15	RNU5A-1	231.972	0.970687	0.3059	3.17322	0.00150759	0.014035
ENSG00000198824.7	chr13	CHAMP1	132.198	0.970206	0.209511	4.6308	3.6425e-06	9.10971e-05
ENSG00000136938.9	chr9	ANP32B	387.741	0.969981	0.261783	3.70528	0.000211157	0.00288087
ENSG00000228485.1	chr10	GRK5-IT1	26.4763	0.968072	0.311394	3.10883	0.00187828	0.0166333
ENSG00000139182.15	chr12	CLSTN3	214.953	0.967683	0.226003	4.28173	1.85442e-05	0.000377098
ENSG00000122778.9	chr7	KIAA1549	92.8095	0.966597	0.254863	3.79262	0.000149069	0.0021631
ENSG00000141905.19	chr19	NFIC	1127.78	0.965474	0.240165	4.02005	5.81855e-05	0.000987564
ENSG00000137343.18	chr6	ATAT1	42.1751	0.964961	0.286066	3.37321	0.000742983	0.00800597
ENSG00000177337.8	chr18	DLGAP1-AS1	42.263	0.963728	0.265513	3.62968	0.000283774	0.00368111
ENSG00000104419.14	chr8	NDRG1	3128.81	0.962587	0.223323	4.31029	1.6304e-05	0.000337355
ENSG00000164920.9	chr8	OSR2	419.492	0.962395	0.287866	3.3432	0.000828183	0.00877584
ENSG00000179978.11	chr5	AC140134.1	454.819	0.962296	0.146785	6.55583	5.53324e-11	4.71604e-09
ENSG00000225032.5	chr9	AL162586.1	70.3364	0.962184	0.222356	4.32721	1.51007e-05	0.000316338
ENSG00000158482.10	chr16	SNX29P1	32.1766	0.961866	0.318047	3.02429	0.00249221	0.0207178
ENSG00000171817.17	chr19	ZNF540	76.1117	0.96139	0.286052	3.36089	0.000776925	0.00831479
ENSG00000161955.16	chr17	TNFSF13	35.8495	0.96087	0.288409	3.33162	0.000863425	0.00910023
ENSG00000107242.19	chr9	PIP5K1B	53.4704	0.959596	0.261841	3.66481	0.000247526	0.00329416
ENSG00000138356.14	chr2	AOX1	1680.17	0.958435	0.32165	2.97975	0.00288485	0.023033
ENSG00000254221.2	chr5	PCDHGB1	44.9979	0.957453	0.242471	3.94873	7.85666e-05	0.00126516
ENSG00000198795.11	chr18	ZNF521	725.939	0.956933	0.197085	4.85544	1.20121e-06	3.50549e-05
ENSG00000144792.9	chr3	ZNF660	104.88	0.956399	0.20509	4.66332	3.11144e-06	7.9759e-05
ENSG00000166482.11	chr17	MFAP4	2009.66	0.956127	0.269563	3.54695	0.000389723	0.00474277
ENSG00000180769.10	chr4	WDFY3-AS2	91.0772	0.955861	0.207457	4.60752	4.07502e-06	0.000100846
ENSG00000213160.10	chr2	KLHL23	200.777	0.95569	0.334893	2.85371	0.00432114	0.0315114
ENSG00000286327.1	chrX	AL035427.2	34.9603	0.952916	0.318551	2.99141	0.00277697	0.0223759
ENSG00000125804.14	chr20	FAM182A	37.5633	0.952113	0.304395	3.12789	0.00176067	0.0158315
ENSG00000133321.11	chr11	PLAAT4	88.314	0.95154	0.219551	4.33402	1.46412e-05	0.000307914
ENSG00000248049.7	chr4	UBA6-AS1	125.747	0.951067	0.198506	4.79113	1.65848e-06	4.64448e-05
ENSG00000245571.7	chr11	FAM111A-DT	38.0235	0.951039	0.308645	3.08134	0.00206074	0.0178539
ENSG00000151575.14	chr15	TEX9	81.5485	0.950995	0.231737	4.10377	4.06465e-05	0.000726437
ENSG00000175414.7	chr5	ARL10	182.642	0.950426	0.178061	5.33765	9.41597e-08	3.7551e-06
ENSG00000180626.10	chr17	ZNF594	210.956	0.949584	0.230243	4.12427	3.71913e-05	0.000674903
ENSG00000171016.12	chr15	PYGO1	284.83	0.949378	0.16484	5.75941	8.44098e-09	4.29489e-07
ENSG00000267508.5	chr19	ZNF285	47.6348	0.949062	0.28682	3.30891	0.000936597	0.00965902
ENSG00000132196.14	chr1	HSD17B7	79.908	0.948804	0.199196	4.76316	1.90584e-06	5.21503e-05
ENSG00000141519.15	chr17	CCDC40	94.4627	0.948535	0.324481	2.92324	0.00346412	0.0266921
ENSG00000175785.13	chr14	PRIMA1	30.5408	0.948149	0.348634	2.71961	0.00653582	0.0429697
ENSG00000177614.11	chr1	PGBD5	28.6214	0.947869	0.327272	2.89627	0.00377626	0.0284563
ENSG00000116574.6	chr1	RHOU	566.615	0.947179	0.346227	2.73571	0.00622455	0.0414309
ENSG00000048342.16	chr4	CC2D2A	512.732	0.946197	0.190876	4.95713	7.15425e-07	2.22243e-05
ENSG00000131437.15	chr5	KIF3A	224.652	0.944711	0.167384	5.64399	1.66151e-08	7.78306e-07
ENSG00000141753.7	chr17	IGFBP4	2786.86	0.94443	0.221241	4.26879	1.96534e-05	0.000395902
ENSG00000171160.18	chr10	MORN4	34.3024	0.94369	0.336606	2.80355	0.00505437	0.0352939
ENSG00000261770.1	chr19	AC006504.1	44.3132	0.941989	0.344027	2.73813	0.00617902	0.0411859
ENSG00000126705.14	chr1	AHDC1	200.244	0.941363	0.190014	4.95417	7.26386e-07	2.24829e-05
ENSG00000186314.11	chr5	PRELID2	128.681	0.939354	0.202702	4.63417	3.58375e-06	8.98183e-05
ENSG00000149582.16	chr11	TMEM25	98.6519	0.937421	0.328774	2.85126	0.00435457	0.0316915
ENSG00000164989.17	chr9	CCDC171	200.77	0.936821	0.179667	5.21422	1.84592e-07	6.78821e-06
ENSG00000277778.2	chr9	PGM5P2	38.9989	0.936516	0.318187	2.94329	0.00324744	0.0253033
ENSG00000111341.10	chr12	MGP	2782.73	0.936194	0.285124	3.28347	0.00102539	0.0103654
ENSG00000114993.17	chr2	RTKN	95.1765	0.935611	0.225569	4.14779	3.35698e-05	0.000620149
ENSG00000273381.1	chr9	AL158071.5	22.2613	0.935052	0.325838	2.86968	0.00410883	0.0303331
ENSG00000023445.14	chr11	BIRC3	229.141	0.934892	0.283324	3.29973	0.000967764	0.00992095
ENSG00000197142.10	chr10	ACSL5	493.89	0.933027	0.213377	4.37266	1.2274e-05	0.000263673
ENSG00000279030.1	chr16	AC007336.3	35.5541	0.930974	0.337812	2.7559	0.00585314	0.0395696
ENSG00000136866.13	chr9	ZFP37	80.1564	0.930542	0.178155	5.22322	1.75838e-07	6.50685e-06
ENSG00000249859.11	chr8	PVT1	91.8305	0.930531	0.317097	2.93453	0.00334052	0.0258918
ENSG00000277147.6	chr1	LINC00869	237.876	0.93028	0.213992	4.34726	1.37848e-05	0.000292404
ENSG00000243896.4	chr7	OR2A7	35.0214	0.929764	0.307772	3.02095	0.00251982	0.0208812
ENSG00000100058.12	chr22	CRYBB2P1	182.676	0.9292	0.225749	4.11607	3.85391e-05	0.000695619
ENSG00000105784.15	chr7	RUNDC3B	52.1984	0.928379	0.350089	2.65184	0.00800543	0.0498945
ENSG00000228274.4	chr22	AL021707.2	21.5313	0.928234	0.344042	2.69803	0.00697514	0.0450181
ENSG00000164116.16	chr4	GUCY1A1	679.185	0.927926	0.269374	3.44475	0.000571578	0.0064908
ENSG00000151322.18	chr14	NPAS3	75.2542	0.92688	0.285653	3.24477	0.00117543	0.0115718
ENSG00000166292.12	chr17	TMEM100	361.862	0.926236	0.17347	5.33946	9.32231e-08	3.72403e-06
ENSG00000249740.3	chr5	OSMR-AS1	30.8749	0.925743	0.301438	3.07109	0.00213281	0.0183638
ENSG00000136153.20	chr13	LMO7	98.5535	0.925563	0.24977	3.70566	0.000210842	0.00287903
ENSG00000114405.10	chr3	C3orf14	34.3631	0.924691	0.271885	3.40103	0.000671319	0.00739579
ENSG00000208892.1	chr12	SNORA49	110.966	0.923455	0.313679	2.94395	0.00324047	0.0252656
ENSG00000253910.2	chr5	PCDHGB2	65.18	0.92314	0.231598	3.98596	6.72074e-05	0.00111504
ENSG00000126464.14	chr19	PRR12	217.222	0.923074	0.274567	3.36192	0.000774015	0.00829117
ENSG00000228340.6	chr20	MIR646HG	106.127	0.922512	0.290625	3.17423	0.00150233	0.0140042
ENSG00000101104.12	chr20	PABPC1L	48.3377	0.922108	0.317167	2.90732	0.00364536	0.0277892
ENSG00000275954.5	chr17	TBC1D3F	31.4958	0.921992	0.287825	3.20331	0.00135859	0.0129649
ENSG00000240184.7	chr5	PCDHGC3	345.033	0.920481	0.142859	6.44329	1.16911e-10	9.20053e-09
ENSG00000162804.14	chr2	SNED1	1403.12	0.920425	0.181709	5.06539	4.07561e-07	1.36543e-05
ENSG00000196381.11	chr19	ZNF781	54.8016	0.920319	0.315994	2.91246	0.00358596	0.0274339
ENSG00000161513.12	chr17	FDXR	50.445	0.919944	0.245474	3.74762	0.000178524	0.00251029
ENSG00000165821.12	chr14	SALL2	52.0963	0.919316	0.238051	3.86185	0.000112531	0.00171696
ENSG00000164181.14	chr5	ELOVL7	147.295	0.919103	0.303435	3.029	0.00245368	0.0204624
ENSG00000178498.16	chr12	DTX3	90.8926	0.918993	0.265076	3.46691	0.000526485	0.00608813
ENSG00000228434.1	chr7	AC004951.1	131.593	0.916732	0.222065	4.12821	3.65591e-05	0.00066599
ENSG00000153446.15	chr16	C16orf89	85.1595	0.914081	0.300816	3.03867	0.00237626	0.0200004
ENSG00000227733.10	chr1	AC239809.3	107.353	0.913582	0.228129	4.00467	6.21048e-05	0.00104136
ENSG00000171448.9	chr9	ZBTB26	101.197	0.91338	0.192701	4.73989	2.13838e-06	5.74347e-05
ENSG00000073792.15	chr3	IGF2BP2	215.498	0.911994	0.196468	4.64193	3.45162e-06	8.69683e-05
ENSG00000260244.1	chr4	AC104083.1	196.467	0.911155	0.266933	3.41343	0.000641514	0.00712394
ENSG00000230510.6	chr19	PPP5D1	25.1039	0.9108	0.339343	2.68401	0.00727442	0.0464795
ENSG00000138606.19	chr15	SHF	44.5122	0.909969	0.296358	3.0705	0.00213699	0.0183931
ENSG00000244733.5	chr10	AL132656.2	30.3951	0.909925	0.320128	2.84238	0.0044778	0.0323986
ENSG00000259511.2	chr15	UBE2Q2L	55.6122	0.908185	0.291717	3.11324	0.00185048	0.0164612
ENSG00000279696.1	chr11	AP001273.1	23.2683	0.901927	0.315154	2.86186	0.00421165	0.0309259
ENSG00000067445.21	chrX	TRO	78.6036	0.901323	0.283262	3.18194	0.00146293	0.0137548
ENSG00000198756.12	chr1	COLGALT2	40.399	0.90105	0.269031	3.34924	0.000810328	0.00860924
ENSG00000151338.18	chr14	MIPOL1	317.921	0.900787	0.15971	5.64014	1.69911e-08	7.92774e-07
ENSG00000102362.15	chrX	SYTL4	302.341	0.900142	0.218856	4.11294	3.90656e-05	0.000702436
ENSG00000101134.12	chr20	DOK5	45.7395	0.899371	0.292167	3.07827	0.00208205	0.0180121
ENSG00000189184.11	chr4	PCDH18	2245.26	0.89846	0.23772	3.77949	0.000157151	0.00225817
ENSG00000106333.13	chr7	PCOLCE	614.208	0.89809	0.284626	3.15534	0.00160313	0.0147327
ENSG00000281332.1	chr7	LINC00997	20.6067	0.894354	0.333856	2.67886	0.00738722	0.0470856
ENSG00000196268.11	chr19	ZNF493	652.831	0.893837	0.219263	4.07655	4.57086e-05	0.000798767
ENSG00000185220.12	chr1	PGBD2	48.5071	0.892885	0.263506	3.38848	0.000702818	0.00768542
ENSG00000204681.11	chr6	GABBR1	237.146	0.892087	0.271661	3.28383	0.00102408	0.0103632
ENSG00000251348.1	chr5	HSPD1P11	148.08	0.891765	0.156053	5.71449	1.10036e-08	5.40093e-07
ENSG00000267270.6	chr18	PARD6G-AS1	20.4502	0.890635	0.327586	2.71878	0.00655228	0.0430474
ENSG00000102302.8	chrX	FGD1	58.269	0.89021	0.238106	3.73871	0.000184964	0.00258432
ENSG00000167995.16	chr11	BEST1	142.549	0.889704	0.249243	3.56963	0.00035749	0.00443291
ENSG00000166949.16	chr15	SMAD3	1157.28	0.889042	0.127942	6.94878	3.68466e-12	3.86627e-10
ENSG00000162882.15	chr2	HAAO	65.8154	0.887742	0.193577	4.58599	4.51842e-06	0.000110889
ENSG00000129009.13	chr15	ISLR	891.875	0.886169	0.23373	3.79143	0.000149784	0.00217214
ENSG00000254701.3	chr5	AC138866.2	251.864	0.885987	0.197017	4.49702	6.89136e-06	0.000161087
ENSG00000253816.3	chr5	AC138866.1	248.06	0.884776	0.208677	4.23993	2.23591e-05	0.000442848
ENSG00000091656.19	chr8	ZFHX4	1168.98	0.884454	0.268946	3.28859	0.0010069	0.0102377
ENSG00000185015.8	chr8	CA13	38.2843	0.883676	0.304906	2.8982	0.00375317	0.0283337
ENSG00000281128.2	chr9	PTENP1-AS	29.2304	0.882675	0.281869	3.13151	0.00173911	0.0156772
ENSG00000184347.14	chr5	SLIT3	4195.98	0.881873	0.203705	4.32918	1.49668e-05	0.000313812
ENSG00000110660.15	chr11	SLC35F2	41.1023	0.880853	0.270363	3.25804	0.00112186	0.0111613
ENSG00000171533.11	chr11	MAP6	78.8079	0.879513	0.211986	4.14892	3.34054e-05	0.000617594
ENSG00000121898.13	chr10	CPXM2	398.471	0.878192	0.239576	3.6656	0.000246759	0.00328952
ENSG00000082458.12	chrX	DLG3	106.443	0.87503	0.234877	3.72549	0.000194937	0.00269769
ENSG00000203814.6	chr1	HIST2H2BF	144.123	0.874133	0.177207	4.93283	8.10486e-07	2.48504e-05
ENSG00000234383.1	chr1	CTBP2P8	25.6007	0.873338	0.307511	2.84002	0.00451109	0.0325513
ENSG00000062370.16	chr19	ZNF112	84.6648	0.871825	0.199421	4.37179	1.23235e-05	0.000264495
ENSG00000183569.18	chr22	SERHL2	25.7287	0.870972	0.289558	3.00794	0.00263026	0.0215654
ENSG00000166402.8	chr11	TUB	331.205	0.870643	0.245092	3.55231	0.000381863	0.00467846
ENSG00000230606.11	chr2	AC092683.1	453.629	0.870046	0.286381	3.03808	0.00238095	0.0200256
ENSG00000167978.17	chr16	SRRM2	4787.21	0.869751	0.205611	4.23008	2.33612e-05	0.000457704
ENSG00000189423.13	chr17	USP32P3	197.222	0.868425	0.318701	2.72489	0.00643232	0.042431
ENSG00000201998.1	chr11	SNORA23	123.905	0.868252	0.324868	2.67263	0.00752595	0.0477506
ENSG00000165802.22	chr9	NSMF	283.269	0.867584	0.296483	2.92625	0.00343077	0.026487
ENSG00000169129.15	chr10	AFAP1L2	198.105	0.866761	0.308677	2.80799	0.0049852	0.0349264
ENSG00000176595.4	chr8	KBTBD11	178.29	0.864594	0.284289	3.04124	0.00235603	0.0198655
ENSG00000198673.10	chr12	TAFA2	76.1038	0.864393	0.315153	2.74277	0.00609234	0.0407367
ENSG00000251634.2	chr5	AC145138.1	299.6	0.863504	0.149878	5.76136	8.34375e-09	4.25459e-07
ENSG00000181234.9	chr12	TMEM132C	1312.65	0.862294	0.284195	3.03416	0.00241209	0.0202012
ENSG00000270344.3	chr12	POC1B-AS1	168.49	0.862111	0.245404	3.51303	0.000443026	0.00527454
ENSG00000253203.6	chr5	GUSBP3	257.177	0.861373	0.190531	4.5209	6.15782e-06	0.000146111
ENSG00000092929.11	chr17	UNC13D	112.738	0.860762	0.252696	3.40632	0.000658452	0.007271
ENSG00000253366.3	chr5	AC139272.1	177.108	0.860152	0.183543	4.68639	2.78066e-06	7.21413e-05
ENSG00000170412.18	chr17	GPRC5C	128.174	0.859739	0.203522	4.22432	2.39668e-05	0.000467064
ENSG00000231160.10	chr4	KLF3-AS1	136.186	0.858141	0.254103	3.37714	0.000732445	0.00791772
ENSG00000249437.7	chr5	NAIP	773.978	0.856819	0.138435	6.18932	6.04237e-10	3.95164e-08
ENSG00000259488.2	chr15	AC023355.1	28.1547	0.856698	0.311701	2.74847	0.00598749	0.0402044
ENSG00000141543.12	chr17	EIF4A3	356.478	0.855677	0.303241	2.82177	0.00477597	0.033831
ENSG00000254860.6	chr11	TMEM9B-AS1	76.0467	0.852686	0.302468	2.81909	0.00481593	0.0340417
ENSG00000196172.9	chr19	ZNF681	55.659	0.852339	0.289124	2.948	0.00319833	0.0249923
ENSG00000136052.9	chr12	SLC41A2	496.394	0.851948	0.203777	4.18079	2.90499e-05	0.000548831
ENSG00000149294.16	chr11	NCAM1	139.969	0.851921	0.203061	4.1954	2.7239e-05	0.000520295
ENSG00000137103.20	chr9	TMEM8B	255.469	0.85159	0.141236	6.02954	1.64426e-09	9.72913e-08
ENSG00000179523.5	chr15	EIF3J-DT	98.1811	0.85143	0.251034	3.39169	0.000694622	0.00761697
ENSG00000117016.10	chr1	RIMS3	51.1404	0.851048	0.292912	2.90547	0.00366701	0.0279002
ENSG00000141867.17	chr19	BRD4	558.764	0.850395	0.206181	4.1245	3.71539e-05	0.000674743
ENSG00000145147.20	chr4	SLIT2	780.134	0.849989	0.264876	3.20901	0.00133191	0.0127886
ENSG00000263327.6	chr4	TAPT1-AS1	78.0176	0.849303	0.215494	3.94119	8.10794e-05	0.00129601
ENSG00000105643.10	chr19	ARRDC2	277.794	0.848733	0.312744	2.71383	0.00665107	0.0434973
ENSG00000154358.21	chr1	OBSCN	285.206	0.847173	0.314212	2.69618	0.0070139	0.0452064
ENSG00000197555.9	chr14	SIPA1L1	713.319	0.846862	0.210959	4.01433	5.96142e-05	0.00100603
ENSG00000184785.6	chrX	SMIM10	93.5195	0.846269	0.219739	3.85125	0.000117516	0.001783
ENSG00000261056.2	chr16	AC079416.2	61.782	0.846112	0.270653	3.12619	0.00177088	0.0159149
ENSG00000063169.10	chr19	BICRA	67.3843	0.845922	0.296916	2.84903	0.00438527	0.0318461
ENSG00000171962.18	chr17	DRC3	32.5343	0.845898	0.272932	3.0993	0.00193976	0.0170055
ENSG00000133111.3	chr13	RFXAP	66.1989	0.845263	0.247012	3.42195	0.000621731	0.00694673
ENSG00000251615.3	chr4	AC104825.1	49.1975	0.84517	0.263375	3.20899	0.001332	0.0127886
ENSG00000089280.18	chr16	FUS	1120.46	0.84361	0.213285	3.95531	7.64342e-05	0.00124023
ENSG00000148053.16	chr9	NTRK2	6958.38	0.842458	0.191706	4.39452	1.11016e-05	0.000241565
ENSG00000245904.4	chr12	AC025164.1	35.1637	0.842347	0.31198	2.7	0.00693394	0.0448011
ENSG00000286681.1	chr8	AF235103.3	25.744	0.839872	0.298991	2.80902	0.0049693	0.0348816
ENSG00000180592.17	chr10	SKIDA1	29.8496	0.839451	0.293076	2.86427	0.00417966	0.0307694
ENSG00000130592.15	chr11	LSP1	627.308	0.839117	0.291081	2.88276	0.00394204	0.029396
ENSG00000198237.8	chr5	AC131392.1	193.959	0.838512	0.173778	4.82518	1.39876e-06	4.01744e-05
ENSG00000259363.6	chr15	AC090825.1	83.8858	0.836444	0.309594	2.70175	0.00689764	0.0445938
ENSG00000137033.11	chr9	IL33	790.434	0.835234	0.225394	3.70566	0.000210845	0.00287903
ENSG00000248477.6	chr5	AC139495.1	84.5703	0.833909	0.206325	4.04172	5.30602e-05	0.000907753
ENSG00000256616.3	chr18	AP002414.2	30.143	0.830944	0.278589	2.98268	0.00285732	0.0229061
ENSG00000013441.16	chr2	CLK1	2002.76	0.830754	0.133171	6.23825	4.42499e-10	3.05467e-08
ENSG00000120694.20	chr13	HSPH1	501.231	0.829954	0.259431	3.19914	0.0013784	0.0131115
ENSG00000184465.16	chr6	WDR27	389.112	0.828598	0.172481	4.804	1.55527e-06	4.41857e-05
ENSG00000187792.5	chr22	ZNF70	191.403	0.828532	0.204302	4.05542	5.00439e-05	0.000864291
ENSG00000252835.1	chr17	SCARNA21	316.609	0.828374	0.18416	4.49812	6.85582e-06	0.000160574
ENSG00000278299.5	chr17	TBC1D3C	52.0926	0.828288	0.241514	3.42956	0.000604557	0.00677408
ENSG00000115468.12	chr2	EFHD1	143.362	0.827574	0.24954	3.3164	0.000911867	0.00946714
ENSG00000183762.12	chr22	KREMEN1	360.717	0.826581	0.302906	2.72884	0.0063558	0.0420437
ENSG00000101224.17	chr20	CDC25B	173.469	0.826319	0.214825	3.84647	0.000119832	0.00180659
ENSG00000148219.16	chr9	ASTN2	69.7401	0.822253	0.224617	3.66069	0.000251535	0.0033381
ENSG00000163629.13	chr4	PTPN13	2077.75	0.82027	0.147534	5.55987	2.69968e-08	1.21868e-06
ENSG00000272168.8	chr6	CASC15	121.969	0.81962	0.288089	2.84502	0.0044408	0.03219
ENSG00000141736.13	chr17	ERBB2	336.648	0.817603	0.241159	3.3903	0.000698151	0.00764501
ENSG00000244509.4	chr22	APOBEC3C	158.686	0.816513	0.194848	4.19052	2.78321e-05	0.000530765
ENSG00000005108.16	chr7	THSD7A	374.046	0.815482	0.260151	3.13465	0.00172058	0.0155492
ENSG00000203797.10	chr6	DDO	45.6496	0.813521	0.273847	2.97071	0.0029711	0.0235464
ENSG00000276248.1	chr13	AL442125.1	33.7545	0.812685	0.305414	2.66093	0.00779253	0.0489963
ENSG00000157306.14	chr14	ZFHX2-AS1	28.1067	0.812469	0.297397	2.73193	0.00629637	0.0418029
ENSG00000251034.2	chr8	AC087854.1	40.2939	0.812092	0.272148	2.98401	0.00284495	0.0228379
ENSG00000216866.5	chrX	RPS2P55	29.7797	0.81167	0.29902	2.71443	0.00663892	0.0434539
ENSG00000116774.12	chr1	OLFML3	644.146	0.810964	0.241889	3.35263	0.00080049	0.00852346
ENSG00000108175.17	chr10	ZMIZ1	1070.86	0.810701	0.204035	3.97334	7.08725e-05	0.00116278
ENSG00000196159.11	chr4	FAT4	2221.98	0.808016	0.127622	6.33132	2.43075e-10	1.79336e-08
ENSG00000196562.14	chr20	SULF2	594.206	0.807341	0.204685	3.94431	8.00286e-05	0.00128443
ENSG00000157657.14	chr9	ZNF618	307.394	0.80574	0.168076	4.7939	1.63568e-06	4.60821e-05
ENSG00000156239.12	chr21	N6AMT1	175.071	0.805436	0.247173	3.25859	0.00111966	0.0111489
ENSG00000149639.15	chr20	SOGA1	680.208	0.804998	0.183545	4.38583	1.15545e-05	0.000249579
ENSG00000172667.11	chr3	ZMAT3	762.656	0.80345	0.172728	4.65154	3.29471e-06	8.35498e-05
ENSG00000166128.13	chr15	RAB8B	907.329	0.803235	0.229295	3.50306	0.000459949	0.00544617
ENSG00000172819.17	chr12	RARG	200.09	0.803195	0.2868	2.80054	0.00510168	0.0355713
ENSG00000122756.15	chr9	CNTFR	491.838	0.803143	0.151177	5.31262	1.08062e-07	4.22391e-06
ENSG00000154237.13	chr15	LRRK1	384.865	0.802463	0.218529	3.67211	0.00024056	0.00321961
ENSG00000164038.16	chr4	SLC9B2	138.217	0.802408	0.204116	3.93113	8.45484e-05	0.00134237
ENSG00000153790.12	chr7	C7orf31	34.4375	0.801039	0.277093	2.89087	0.00384176	0.0287905
ENSG00000095209.12	chr9	TMEM38B	103.496	0.800689	0.200935	3.98482	6.75303e-05	0.00111882
ENSG00000123560.14	chrX	PLP1	110.437	0.800424	0.288302	2.77634	0.00549751	0.0376823
ENSG00000247809.9	chr15	NR2F2-AS1	252.668	0.800185	0.282559	2.83193	0.00462683	0.0330814
ENSG00000170356.9	chr7	OR2A20P	55.2446	0.800075	0.285368	2.80366	0.00505254	0.0352928
ENSG00000187554.14	chr1	TLR5	154.092	0.800051	0.250179	3.19792	0.00138423	0.013151
ENSG00000142046.15	chr19	TMEM91	40.319	0.799435	0.279525	2.85998	0.00423669	0.0310345
ENSG00000168556.7	chr4	ING2	93.5251	0.794566	0.239959	3.31126	0.000928784	0.00959322
ENSG00000091972.18	chr3	CD200	189.947	0.794529	0.230798	3.44252	0.000576311	0.00652886
ENSG00000248464.1	chr5	FGF10-AS1	56.4875	0.794116	0.277961	2.85693	0.00427762	0.0312781
ENSG00000139625.13	chr12	MAP3K12	223.599	0.793414	0.1775	4.46994	7.82413e-06	0.000179514
ENSG00000126003.7	chr20	PLAGL2	80.2999	0.792612	0.198131	4.00045	6.32224e-05	0.0010556
ENSG00000197020.11	chr19	ZNF100	247.876	0.792253	0.274353	2.88771	0.00388054	0.0290317
ENSG00000272506.1	chr1	AL357078.2	35.7175	0.792159	0.265543	2.98317	0.00285281	0.0228855
ENSG00000152284.5	chr2	TCF7L1	178.508	0.790865	0.210128	3.76373	0.000167399	0.00237753
ENSG00000204161.14	chr10	TMEM273	262.73	0.789825	0.265705	2.97257	0.0029532	0.0234439
ENSG00000166086.13	chr11	JAM3	495.362	0.783939	0.212507	3.689	0.000225135	0.0030338
ENSG00000240288.8	chr3	GHRLOS	56.5007	0.783849	0.286701	2.73403	0.0062565	0.0415849
ENSG00000198046.12	chr19	ZNF667	101.446	0.78288	0.265977	2.94341	0.00324617	0.0253017
ENSG00000102038.15	chrX	SMARCA1	992.965	0.782077	0.172152	4.54294	5.54753e-06	0.000132831
ENSG00000167106.12	chr9	FAM102A	172.833	0.778653	0.203036	3.83504	0.000125542	0.00187353
ENSG00000139971.15	chr14	ARMH4	190.939	0.777925	0.182301	4.26726	1.97885e-05	0.000397943
ENSG00000082641.16	chr17	NFE2L1	3838.33	0.776775	0.205772	3.77493	0.000160055	0.00229431
ENSG00000258405.11	chr19	ZNF578	51.6288	0.773108	0.224342	3.44611	0.000568712	0.00646759
ENSG00000181222.16	chr17	POLR2A	1164.79	0.772239	0.163801	4.7145	2.42303e-06	6.41314e-05
ENSG00000241549.8	chr6	GUSBP2	179.605	0.772179	0.165775	4.658	3.19292e-06	8.15818e-05
ENSG00000100842.13	chr14	EFS	201.363	0.76942	0.181593	4.23705	2.26475e-05	0.000447158
ENSG00000174059.17	chr1	CD34	2466.02	0.767941	0.240649	3.19113	0.00141717	0.0133993
ENSG00000161048.11	chr7	NAPEPLD	145.119	0.767397	0.189288	4.05412	5.03225e-05	0.000868468
ENSG00000144857.14	chr3	BOC	670.68	0.766858	0.156348	4.90482	9.35123e-07	2.80169e-05
ENSG00000109610.6	chr4	SOD3	821.628	0.763908	0.172645	4.42473	9.6563e-06	0.000214062
ENSG00000171792.11	chr12	RHNO1	58.1672	0.762091	0.219378	3.47387	0.000513018	0.00595762
ENSG00000114270.17	chr3	COL7A1	51.5845	0.762084	0.279084	2.73066	0.00632079	0.0419178
ENSG00000107554.17	chr10	DNMBP	561.062	0.759746	0.120017	6.33031	2.44664e-10	1.79946e-08
ENSG00000154263.17	chr17	ABCA10	2165.12	0.759307	0.205247	3.69948	0.000216042	0.00293471
ENSG00000271147.8	chrX	ARMCX5-GPRASP2	60.338	0.757472	0.253929	2.983	0.00285434	0.02289
ENSG00000220205.9	chr17	VAMP2	180.218	0.757238	0.247153	3.06385	0.00218512	0.018705
ENSG00000198106.8	chr16	AC025279.1	50.5507	0.756376	0.274897	2.75149	0.00593245	0.0399106
ENSG00000117600.12	chr1	PLPPR4	127.07	0.755007	0.263741	2.86268	0.00420076	0.0308671
ENSG00000048540.15	chr12	LMO3	1019.24	0.751724	0.19403	3.87427	0.000106943	0.00165129
ENSG00000123989.14	chr2	CHPF	170.61	0.751023	0.190882	3.93449	8.33745e-05	0.0013273
ENSG00000115252.18	chr2	PDE1A	156.821	0.750815	0.213567	3.51561	0.000438753	0.00522894
ENSG00000126785.13	chr14	RHOJ	204.303	0.748665	0.248743	3.00979	0.00261431	0.0214757
ENSG00000141298.19	chr17	SSH2	1596.66	0.747331	0.246088	3.03685	0.00239067	0.0200859
ENSG00000101004.15	chr20	NINL	244.692	0.746644	0.124808	5.98236	2.19934e-09	1.28525e-07
ENSG00000166770.11	chr19	ZNF667-AS1	123.386	0.746629	0.212073	3.52063	0.000430525	0.00514907
ENSG00000272333.5	chr19	KMT2B	371.639	0.745491	0.168794	4.41657	1.00278e-05	0.000221052
ENSG00000230074.2	chr9	AL162231.2	75.483	0.744234	0.253318	2.93794	0.00330399	0.0256761
ENSG00000139178.11	chr12	C1RL	575.758	0.743183	0.145516	5.10723	3.26914e-07	1.12345e-05
ENSG00000136193.17	chr7	SCRN1	883.617	0.742507	0.149426	4.96907	6.72733e-07	2.11204e-05
ENSG00000065526.11	chr1	SPEN	1759.93	0.741432	0.172407	4.30047	1.70433e-05	0.000349284
ENSG00000137337.15	chr6	MDC1	294.979	0.73991	0.211155	3.50411	0.000458136	0.00543525
ENSG00000102935.11	chr16	ZNF423	412.209	0.739821	0.155465	4.75875	1.94796e-06	5.29832e-05
ENSG00000152763.17	chr1	WDR78	99.1771	0.738336	0.24536	3.00919	0.00261945	0.0215104
ENSG00000163879.11	chr1	DNALI1	56.94	0.738134	0.232859	3.16988	0.00152502	0.0141804
ENSG00000184898.7	chr2	RBM43	194.139	0.7375	0.180375	4.0887	4.33792e-05	0.000765997
ENSG00000166813.15	chr15	KIF7	153.088	0.736308	0.224009	3.28695	0.00101277	0.0102708
ENSG00000253250.3	chr8	C8orf88	75.7487	0.736147	0.228362	3.22359	0.00126592	0.0122892
ENSG00000185305.11	chr5	ARL15	226.151	0.735056	0.217517	3.37931	0.000726687	0.00787712
ENSG00000198934.5	chrX	MAGEE1	37.5215	0.734939	0.259637	2.83064	0.00464551	0.0331886
ENSG00000100181.22	chr22	TPTEP1	357.111	0.733842	0.211305	3.4729	0.000514864	0.00597318
ENSG00000184349.13	chr5	EFNA5	331.694	0.733369	0.141627	5.17816	2.24081e-07	8.08063e-06
ENSG00000200156.1	chr15	RNU5B-1	215.281	0.733358	0.205584	3.56719	0.000360827	0.00446476
ENSG00000154229.12	chr17	PRKCA	243.459	0.733055	0.16467	4.45167	8.52063e-06	0.000192685
ENSG00000131781.13	chr1	FMO5	61.7859	0.732911	0.274637	2.66865	0.00761557	0.048164
ENSG00000131507.11	chr5	NDFIP1	1634.09	0.732652	0.141649	5.17231	2.31216e-07	8.27086e-06
ENSG00000177054.14	chr11	ZDHHC13	84.7662	0.732099	0.204392	3.58185	0.000341174	0.00428902
ENSG00000111913.19	chr6	RIPOR2	152.3	0.732065	0.164399	4.45298	8.46881e-06	0.000191881
ENSG00000039560.14	chr5	RAI14	236.143	0.730809	0.258776	2.8241	0.00474132	0.0336655
ENSG00000104381.13	chr8	GDAP1	113.776	0.730519	0.178037	4.1032	4.07483e-05	0.000727705
ENSG00000254122.2	chr5	PCDHGB7	189.64	0.729723	0.180093	4.05193	5.07974e-05	0.000875384
ENSG00000249042.6	chr5	AC008771.1	68.7195	0.729532	0.190777	3.82401	0.000131297	0.00194116
ENSG00000156050.10	chr14	FAM161B	105.565	0.729435	0.172095	4.23856	2.24955e-05	0.000444804
ENSG00000105202.9	chr19	FBL	206.392	0.728755	0.180088	4.04667	5.1952e-05	0.000892025
ENSG00000241288.8	chr3	LINC02614	137.135	0.727918	0.223584	3.25568	0.00113122	0.0112262
ENSG00000160321.15	chr19	ZNF208	260.457	0.727321	0.27424	2.65213	0.00799854	0.0498647
ENSG00000188906.16	chr12	LRRK2	947.005	0.726823	0.161397	4.50332	6.69e-06	0.000157158
ENSG00000104714.14	chr8	ERICH1	349.644	0.725595	0.203688	3.56228	0.000367649	0.00453018
ENSG00000253767.2	chr5	PCDHGA8	69.3946	0.725568	0.223491	3.24652	0.00116824	0.0115112
ENSG00000244300.3	chr3	GATA2-AS1	52.2224	0.725003	0.251245	2.88564	0.00390621	0.0291841
ENSG00000104427.12	chr8	ZC2HC1A	225.442	0.723573	0.202416	3.57468	0.000350655	0.0043779
ENSG00000164066.13	chr4	INTU	521.153	0.723557	0.167491	4.31998	1.56043e-05	0.000325157
ENSG00000169499.15	chr8	PLEKHA2	910.079	0.723103	0.197492	3.66144	0.000250806	0.0033303
ENSG00000152377.14	chr5	SPOCK1	324.218	0.723093	0.228806	3.16029	0.0015761	0.0145462
ENSG00000196967.10	chr19	ZNF585A	158.044	0.722491	0.202489	3.56806	0.000359638	0.00445296
ENSG00000254911.3	chr11	SCARNA9	204.119	0.72194	0.239271	3.01724	0.00255085	0.0210865
ENSG00000142192.21	chr21	APP	3609.81	0.721867	0.0977014	7.3885	1.48492e-13	1.95852e-11
ENSG00000150672.17	chr11	DLG2	141.751	0.721139	0.177238	4.06877	4.72621e-05	0.000822263
ENSG00000112320.12	chr6	SOBP	294.691	0.720919	0.188444	3.82565	0.000130427	0.0019342
ENSG00000111912.20	chr6	NCOA7	1296.29	0.719745	0.195852	3.67495	0.000237898	0.00319019
ENSG00000090020.11	chr1	SLC9A1	130.119	0.719208	0.194463	3.69842	0.000216944	0.00294189
ENSG00000167548.15	chr12	KMT2D	1219.73	0.718879	0.177571	4.04841	5.15673e-05	0.000886709
ENSG00000158321.18	chr7	AUTS2	629.511	0.717669	0.168307	4.26406	2.00745e-05	0.000402324
ENSG00000144063.3	chr2	MALL	235.119	0.717104	0.241143	2.97377	0.00294168	0.023376
ENSG00000076201.15	chr3	PTPN23	245.237	0.716573	0.172296	4.15897	3.19693e-05	0.000594769
ENSG00000125170.11	chr16	DOK4	107.857	0.715487	0.218239	3.27845	0.00104379	0.0105086
ENSG00000236859.7	chr2	NIFK-AS1	82.2078	0.714698	0.22562	3.1677	0.00153648	0.0142688
ENSG00000181982.18	chr4	CCDC149	279.779	0.714569	0.148866	4.80009	1.58596e-06	4.48956e-05
ENSG00000135318.12	chr6	NT5E	437.715	0.714268	0.197343	3.61943	0.000295248	0.00378832
ENSG00000198440.9	chr19	ZNF583	98.7196	0.713277	0.229839	3.10338	0.00191326	0.0168357
ENSG00000259295.6	chr15	CSPG4P12	578.241	0.713188	0.222539	3.20478	0.00135168	0.0129355
ENSG00000143515.18	chr1	ATP8B2	545.553	0.712671	0.215192	3.31179	0.000927018	0.0095823
ENSG00000277152.1	chr15	AC110048.2	294.36	0.712058	0.207693	3.42841	0.000607132	0.0067997
ENSG00000118473.22	chr1	SGIP1	83.6313	0.711335	0.263858	2.6959	0.00701984	0.0452193
ENSG00000180385.8	chr3	EMC3-AS1	64.8848	0.710221	0.206592	3.43779	0.000586483	0.00661236
ENSG00000143919.15	chr2	CAMKMT	96.0265	0.709248	0.168342	4.21315	2.51834e-05	0.000486299
ENSG00000114107.9	chr3	CEP70	287.624	0.709041	0.171249	4.14041	3.46685e-05	0.00063646
ENSG00000253953.2	chr5	PCDHGB4	85.2917	0.708247	0.227081	3.11892	0.00181518	0.0162083
ENSG00000173040.13	chr4	EVC2	212.512	0.708148	0.2212	3.20139	0.00136767	0.0130304
ENSG00000102409.10	chrX	BEX4	223.795	0.707664	0.204491	3.46061	0.000538949	0.00620081
ENSG00000166987.15	chr12	MBD6	199.594	0.707219	0.25801	2.74105	0.00612431	0.0408949
ENSG00000182141.10	chr19	ZNF708	355.613	0.704554	0.153764	4.58206	4.60422e-06	0.000112644
ENSG00000166012.17	chr11	TAF1D	617.703	0.702828	0.224243	3.13422	0.00172312	0.0155628
ENSG00000197077.13	chr22	KIAA1671	719.392	0.701411	0.176599	3.97178	7.1337e-05	0.00116877
ENSG00000250687.6	chr5	AC146944.2	64.5448	0.700887	0.217934	3.21605	0.00129967	0.01255
ENSG00000166432.15	chrX	ZMAT1	618.728	0.700738	0.214043	3.27381	0.00106107	0.0106508
ENSG00000080947.15	chr1	CROCCP3	183.366	0.700636	0.232729	3.01052	0.00260802	0.0214539
ENSG00000134569.10	chr11	LRP4	113.186	0.700448	0.242606	2.88719	0.00388705	0.0290593
ENSG00000092621.12	chr1	PHGDH	681.473	0.699618	0.228309	3.06434	0.00218148	0.0186968
ENSG00000226137.5	chr17	BAIAP2-DT	96.7912	0.699454	0.212979	3.28414	0.00102295	0.0103607
ENSG00000113360.16	chr5	DROSHA	496.871	0.697804	0.178269	3.91434	9.06534e-05	0.00143255
ENSG00000156298.12	chrX	TSPAN7	215.305	0.69757	0.240973	2.89481	0.00379391	0.0285347
ENSG00000109689.16	chr4	STIM2	404.63	0.696242	0.205407	3.38958	0.000700005	0.00765821
ENSG00000125354.23	chrX	SEPTIN6	274.324	0.695959	0.159863	4.35348	1.33994e-05	0.000284997
ENSG00000206530.11	chr3	CFAP44	178.57	0.692424	0.213511	3.24303	0.00118264	0.0116192
ENSG00000219133.2	chr1	AL592114.1	92.9647	0.692102	0.238837	2.8978	0.00375785	0.0283538
ENSG00000267640.6	chr19	AC016582.3	61.4913	0.691485	0.257377	2.68666	0.00721696	0.0461999
ENSG00000203965.13	chr1	EFCAB7	105.612	0.691274	0.222306	3.10956	0.00187367	0.0166043
ENSG00000241399.7	chr2	CD302	1400.56	0.690961	0.180049	3.83763	0.000124229	0.00185981
ENSG00000140563.15	chr15	MCTP2	85.3187	0.689845	0.235713	2.92663	0.00342651	0.0264627
ENSG00000105866.15	chr7	SP4	217.435	0.689721	0.147917	4.66288	3.11814e-06	7.9844e-05
ENSG00000177576.11	chr18	C18orf32	61.0009	0.689362	0.234364	2.94141	0.00326722	0.0254154
ENSG00000196263.8	chr19	ZNF471	288.754	0.686888	0.202947	3.38456	0.000712914	0.00777422
ENSG00000114026.21	chr3	OGG1	170.876	0.682723	0.220176	3.1008	0.00192996	0.016946
ENSG00000276710.4	chr15	CSPG4P10	304.91	0.682316	0.216123	3.15708	0.00159359	0.0146565
ENSG00000205763.13	chr7	RP9P	87.7006	0.682119	0.230836	2.95499	0.00312683	0.0245498
ENSG00000052126.14	chr12	PLEKHA5	815.194	0.680118	0.194181	3.50249	0.000460923	0.0054546
ENSG00000103942.13	chr15	HOMER2	66.3953	0.678688	0.208709	3.25184	0.00114663	0.0113504
ENSG00000256223.6	chr12	ZNF10	176.081	0.677155	0.203849	3.32184	0.000894258	0.0093377
ENSG00000149557.14	chr11	FEZ1	147.234	0.674943	0.245757	2.74638	0.00602565	0.0403688
ENSG00000163644.15	chr4	PPM1K	435.78	0.673901	0.147772	4.56041	5.10539e-06	0.000123878
ENSG00000080845.17	chr20	DLGAP4	382.99	0.67348	0.194126	3.46928	0.000521846	0.00604824
ENSG00000103494.14	chr16	RPGRIP1L	143.265	0.672217	0.214219	3.138	0.00170107	0.0154108
ENSG00000162944.11	chr2	RFTN2	224.032	0.6715	0.224249	2.99444	0.00274946	0.0222149
ENSG00000230487.8	chr7	PSMG3-AS1	114.472	0.670193	0.198522	3.37592	0.000735704	0.00794567
ENSG00000170919.16	chr13	TPT1-AS1	830.177	0.668127	0.166391	4.01542	5.93406e-05	0.00100428
ENSG00000144935.15	chr3	TRPC1	278.913	0.665979	0.174347	3.81985	0.000133535	0.00196793
ENSG00000135541.21	chr6	AHI1	699.829	0.665576	0.211985	3.13974	0.001691	0.015349
ENSG00000187764.11	chr9	SEMA4D	111.42	0.665537	0.201567	3.30181	0.00096063	0.00986065
ENSG00000066651.20	chr6	TRMT11	250.354	0.665087	0.146693	4.53387	5.79137e-06	0.000138389
ENSG00000221909.3	chr7	FAM200A	64.8991	0.663873	0.233939	2.8378	0.00454253	0.0327216
ENSG00000050327.15	chr7	ARHGEF5	207.811	0.663785	0.184213	3.60335	0.000314141	0.00401112
ENSG00000005483.21	chr7	KMT2E	1520.52	0.663212	0.192701	3.44167	0.00057814	0.00654038
ENSG00000135709.12	chr16	KIAA0513	188.226	0.662187	0.203837	3.24861	0.00115969	0.0114557
ENSG00000131797.12	chr16	CLUHP3	96.2759	0.662171	0.194145	3.41071	0.000647948	0.00718526
ENSG00000197062.11	chr6	ZSCAN26	171.306	0.662133	0.169954	3.89595	9.78158e-05	0.00152567
ENSG00000112290.13	chr6	WASF1	76.6861	0.662114	0.220465	3.00327	0.00267096	0.0218121
ENSG00000172915.18	chr13	NBEA	522.402	0.660828	0.200116	3.30223	0.000959191	0.00985017
ENSG00000133226.17	chr1	SRRM1	830.702	0.660438	0.205709	3.21054	0.00132486	0.0127356
ENSG00000231365.6	chr1	WARS2-AS1	416.103	0.660409	0.165958	3.97936	6.90997e-05	0.00114002
ENSG00000148468.17	chr10	FAM171A1	316.626	0.658464	0.172455	3.81819	0.000134437	0.00197875
ENSG00000094916.16	chr12	CBX5	1970.17	0.657678	0.115169	5.71056	1.12608e-08	5.49289e-07
ENSG00000100968.14	chr14	NFATC4	323.762	0.657538	0.247256	2.65934	0.00782935	0.0491401
ENSG00000158158.12	chr2	CNNM4	83.6739	0.655552	0.21072	3.11101	0.00186447	0.0165527
ENSG00000214544.7	chr7	GTF2IRD2P1	297.207	0.655322	0.167878	3.90355	9.47912e-05	0.00148699
ENSG00000168016.14	chr3	TRANK1	662.677	0.654641	0.190218	3.44153	0.000578437	0.00654038
ENSG00000142089.16	chr11	IFITM3	1270.49	0.652257	0.183035	3.56356	0.000365856	0.00451515
ENSG00000197256.10	chr19	KANK2	2937.98	0.65216	0.128129	5.08986	3.58321e-07	1.22249e-05
ENSG00000170653.19	chr12	ATF7	612.349	0.651111	0.133167	4.88944	1.01121e-06	3.00677e-05
ENSG00000088280.19	chr1	ASAP3	498.221	0.651039	0.106524	6.11167	9.85938e-10	6.2072e-08
ENSG00000174807.4	chr11	CD248	688.1	0.650628	0.208246	3.12432	0.00178216	0.0159981
ENSG00000123094.15	chr12	RASSF8	846.843	0.649727	0.137474	4.72617	2.28792e-06	6.09657e-05
ENSG00000108797.12	chr17	CNTNAP1	95.0636	0.649256	0.205849	3.15405	0.00161024	0.014775
ENSG00000275481.1	chr12	AC025031.4	58.662	0.646903	0.23503	2.75242	0.0059156	0.0398546
ENSG00000142039.4	chr19	CCDC97	128.149	0.646036	0.183257	3.52531	0.000422993	0.00507958
ENSG00000146350.14	chr6	TBC1D32	153.754	0.645956	0.203503	3.17419	0.00150256	0.0140042
ENSG00000099381.18	chr16	SETD1A	179.551	0.643995	0.209422	3.07511	0.00210424	0.0181575
ENSG00000178202.13	chr11	POGLUT3	815.566	0.643974	0.151057	4.2631	2.01607e-05	0.00040371
ENSG00000075651.16	chr3	PLD1	822.32	0.643925	0.152658	4.2181	2.46372e-05	0.000477301
ENSG00000251192.7	chrX	ZNF674	93.3407	0.642835	0.199387	3.22406	0.00126386	0.0122792
ENSG00000198182.13	chr19	ZNF607	72.8077	0.642208	0.227656	2.82096	0.00478804	0.0338953
ENSG00000106804.7	chr9	C5	227.39	0.639909	0.203004	3.1522	0.00162044	0.0148398
ENSG00000156030.13	chr14	ELMSAN1	1047.06	0.63926	0.115813	5.51977	3.39435e-08	1.50634e-06
ENSG00000143442.22	chr1	POGZ	960.166	0.639191	0.165257	3.86786	0.000109795	0.00168431
ENSG00000118058.22	chr11	KMT2A	1838.3	0.637846	0.116046	5.49651	3.87382e-08	1.69679e-06
ENSG00000101384.12	chr20	JAG1	1698.62	0.636663	0.142868	4.4563	8.33856e-06	0.000189658
ENSG00000165259.14	chrX	HDX	94.3732	0.636403	0.216706	2.93671	0.00331717	0.025753
ENSG00000102226.9	chrX	USP11	396.977	0.635193	0.128215	4.95411	7.26608e-07	2.24829e-05
ENSG00000101911.12	chrX	PRPS2	178.835	0.634965	0.228445	2.77951	0.00544409	0.0374176
ENSG00000257337.7	chr12	AC068888.1	354.428	0.634654	0.228609	2.77616	0.00550047	0.0376823
ENSG00000139718.10	chr12	SETD1B	276.838	0.634574	0.234753	2.70315	0.00686849	0.0445245
ENSG00000171163.15	chr1	ZNF692	98.5442	0.634108	0.227734	2.78443	0.00536227	0.0370061
ENSG00000120896.13	chr8	SORBS3	545.086	0.633705	0.170136	3.72469	0.000195555	0.00270467
ENSG00000110274.16	chr11	CEP164	469.466	0.633676	0.15001	4.22422	2.39773e-05	0.000467064
ENSG00000100321.15	chr22	SYNGR1	133.692	0.632982	0.197146	3.21073	0.00132398	0.0127323
ENSG00000245694.10	chr16	CRNDE	478.89	0.632775	0.190668	3.31872	0.000904297	0.00940924
ENSG00000260404.3	chr4	AC110079.1	138.691	0.632504	0.19497	3.24411	0.00117817	0.0115801
ENSG00000168056.16	chr11	LTBP3	888.427	0.632433	0.184149	3.43436	0.000593958	0.00669024
ENSG00000119865.8	chr2	CNRIP1	442.369	0.632396	0.147195	4.29633	1.7365e-05	0.00035526
ENSG00000105771.14	chr19	SMG9	158.897	0.631455	0.201241	3.13781	0.00170215	0.0154147
ENSG00000261934.2	chr5	PCDHGA9	83.7966	0.631289	0.207432	3.04335	0.00233963	0.0197356
ENSG00000152582.14	chr5	SPEF2	164.254	0.630843	0.230619	2.73543	0.00622982	0.0414426
ENSG00000088899.15	chr20	LZTS3	108.199	0.630694	0.215937	2.92073	0.00349211	0.0268375
ENSG00000223768.2	chr21	LINC00205	168.673	0.629403	0.139077	4.52557	6.02333e-06	0.000143207
ENSG00000160753.16	chr1	RUSC1	159.609	0.629132	0.166812	3.7715	0.000162267	0.00232039
ENSG00000141101.13	chr16	NOB1	175.402	0.628865	0.142087	4.42592	9.60308e-06	0.000213082
ENSG00000173611.17	chr9	SCAI	497.145	0.628562	0.21956	2.86283	0.00419875	0.0308619
ENSG00000089472.16	chrX	HEPH	159.576	0.628167	0.192971	3.25524	0.00113295	0.0112339
ENSG00000109113.20	chr17	RAB34	263.776	0.627889	0.217894	2.88163	0.00395628	0.0294556
ENSG00000166484.20	chr17	MAPK7	116.199	0.626643	0.20089	3.11933	0.00181264	0.0161974
ENSG00000197119.13	chr14	SLC25A29	212.879	0.625747	0.19771	3.16496	0.00155102	0.0143754
ENSG00000214021.16	chr3	TTLL3	325.347	0.625513	0.21562	2.90099	0.00371982	0.0281659
ENSG00000140993.11	chr16	TIGD7	105.632	0.624729	0.223084	2.80042	0.00510356	0.0355713
ENSG00000162745.10	chr1	OLFML2B	328.011	0.624725	0.213006	2.93289	0.00335823	0.0260034
ENSG00000185869.14	chr19	ZNF829	97.2898	0.624393	0.194103	3.21681	0.00129623	0.0125368
ENSG00000095015.6	chr5	MAP3K1	848.465	0.624392	0.218039	2.86368	0.00418755	0.0308137
ENSG00000067141.17	chr15	NEO1	417.816	0.623639	0.144582	4.31339	1.60768e-05	0.000333529
ENSG00000164985.15	chr9	PSIP1	726.062	0.623116	0.169887	3.66783	0.000244622	0.00326841
ENSG00000232098.3	chr19	AC012313.1	42.4114	0.622683	0.228689	2.72284	0.00647227	0.0426469
ENSG00000105948.13	chr7	TTC26	84.1876	0.62214	0.208946	2.97751	0.00290601	0.0231549
ENSG00000151693.11	chr2	ASAP2	1095.54	0.621723	0.101757	6.10991	9.96901e-10	6.24293e-08
ENSG00000196730.13	chr9	DAPK1	613.756	0.620828	0.215243	2.88432	0.00392263	0.0292882
ENSG00000122870.12	chr10	BICC1	637.605	0.620818	0.172237	3.60444	0.000312832	0.00399657
ENSG00000196284.16	chr6	SUPT3H	80.2003	0.620144	0.199507	3.10838	0.00188116	0.0166463
ENSG00000214029.5	chr12	ZNF891	303.756	0.61967	0.199934	3.09937	0.00193932	0.0170055
ENSG00000117155.16	chr1	SSX2IP	59.0817	0.617162	0.205627	3.00137	0.0026877	0.0219112
ENSG00000102383.14	chrX	ZDHHC15	65.1606	0.615583	0.211093	2.91616	0.00354364	0.0271541
ENSG00000253537.3	chr5	PCDHGA7	70.339	0.615112	0.209937	2.92999	0.00338974	0.0262217
ENSG00000186409.17	chr1	CCDC30	121.277	0.614913	0.214574	2.86574	0.00416042	0.0306756
ENSG00000215883.10	chr1	CYB5RL	112.346	0.614152	0.189029	3.24899	0.00115815	0.0114453
ENSG00000138668.19	chr4	HNRNPD	754.415	0.61388	0.171497	3.57954	0.000344201	0.00432247
ENSG00000156504.16	chrX	FAM122B	175.801	0.612679	0.184479	3.32113	0.000896533	0.00935731
ENSG00000172554.12	chr2	SNTG2	120.902	0.612439	0.203544	3.00888	0.0026221	0.0215248
ENSG00000173588.15	chr12	CEP83	223.713	0.611857	0.168421	3.63291	0.000280247	0.00364219
ENSG00000188559.15	chr20	RALGAPA2	1908.7	0.611707	0.2036	3.00445	0.0026606	0.0217513
ENSG00000067177.15	chrX	PHKA1	205.842	0.61028	0.225066	2.71156	0.00669678	0.0436993
ENSG00000121310.17	chr1	ECHDC2	1806.36	0.610146	0.153739	3.96871	7.2262e-05	0.00117983
ENSG00000215158.9	chr5	AC138409.2	329.999	0.60974	0.169548	3.59626	0.000322829	0.00409107
ENSG00000143797.12	chr2	MBOAT2	175.813	0.609623	0.153225	3.97861	6.93206e-05	0.00114207
ENSG00000003436.16	chr2	TFPI	1013.81	0.608459	0.201117	3.0254	0.00248302	0.020658
ENSG00000143614.10	chr1	GATAD2B	538.289	0.607972	0.147052	4.13439	3.55894e-05	0.000650836
ENSG00000229807.12	chrX	XIST	14019.8	0.606903	0.177596	3.41732	0.000632408	0.00704602
ENSG00000170500.12	chr2	LONRF2	290.877	0.606587	0.201714	3.00717	0.00263693	0.0216089
ENSG00000139514.13	chr13	SLC7A1	136.838	0.606024	0.18336	3.30511	0.000949398	0.0097666
ENSG00000198919.13	chr3	DZIP3	475.625	0.603406	0.17635	3.42164	0.000622444	0.00694813
ENSG00000100350.14	chr22	FOXRED2	131.091	0.602943	0.157578	3.82631	0.000130081	0.0019315
ENSG00000266714.9	chr17	MYO15B	1342.88	0.599691	0.191385	3.13342	0.00172783	0.0155934
ENSG00000005339.14	chr16	CREBBP	1620.61	0.599178	0.102307	5.85669	4.72174e-09	2.57449e-07
ENSG00000134242.16	chr1	PTPN22	87.8005	0.597559	0.223285	2.67621	0.00744597	0.0473832
ENSG00000183621.15	chr10	ZNF438	325.321	0.596789	0.203314	2.93531	0.00333219	0.0258442
ENSG00000198707.16	chr12	CEP290	623.442	0.595668	0.185092	3.21823	0.00128982	0.0125006
ENSG00000168778.12	chr12	TCTN2	169.126	0.595586	0.186335	3.19631	0.00139196	0.0132032
ENSG00000178700.8	chr3	DHFR2	118.982	0.594506	0.169711	3.50304	0.000459979	0.00544617
ENSG00000175611.12	chr9	LINC00476	86.7563	0.594502	0.222091	2.67684	0.00743192	0.0473066
ENSG00000019485.13	chr11	PRDM11	233.112	0.593917	0.163906	3.62353	0.000290608	0.00374303
ENSG00000253731.2	chr5	PCDHGA6	130.063	0.592014	0.187174	3.16291	0.00156198	0.0144502
ENSG00000237440.9	chr19	ZNF737	310.359	0.591486	0.221433	2.67117	0.0075588	0.0478947
ENSG00000130962.17	chrX	PRRG1	286.548	0.590126	0.201161	2.9336	0.0033506	0.0259528
ENSG00000176055.10	chr5	MBLAC2	108.501	0.589187	0.169782	3.47026	0.000519954	0.00602927
ENSG00000102908.22	chr16	NFAT5	2419.81	0.589125	0.147829	3.98518	6.74287e-05	0.00111793
ENSG00000125730.17	chr19	C3	8565.62	0.588474	0.173573	3.39034	0.00069805	0.00764501
ENSG00000237877.7	chr2	LINC01473	127.467	0.588338	0.200684	2.93166	0.00337155	0.026098
ENSG00000069966.18	chr15	GNB5	170.197	0.588298	0.172654	3.40738	0.000655889	0.00725288
ENSG00000124006.15	chr2	OBSL1	704.563	0.587593	0.153558	3.82651	0.000129974	0.00193112
ENSG00000168246.6	chr5	UBTD2	359.204	0.587103	0.11238	5.22425	1.74859e-07	6.48076e-06
ENSG00000134853.12	chr4	PDGFRA	1766.96	0.587078	0.215945	2.71865	0.00655495	0.0430474
ENSG00000138443.16	chr2	ABI2	580.915	0.586804	0.14445	4.06234	4.85836e-05	0.00084339
ENSG00000256043.3	chr4	CTSO	446.177	0.586115	0.183395	3.19592	0.00139386	0.0132106
ENSG00000100154.14	chr22	TTC28	1291.44	0.585959	0.135956	4.30992	1.63316e-05	0.00033763
ENSG00000075407.18	chr10	ZNF37A	583.922	0.585066	0.166273	3.51871	0.000433656	0.00517603
ENSG00000082397.17	chr18	EPB41L3	1301.06	0.58445	0.207009	2.82331	0.00475313	0.0337189
ENSG00000176155.19	chr17	CCDC57	265.356	0.583725	0.116316	5.01845	5.2091e-07	1.6963e-05
ENSG00000188185.12	chr7	LINC00265	76.6559	0.580831	0.201508	2.88242	0.00394628	0.0293997
ENSG00000105939.13	chr7	ZC3HAV1	882.822	0.579258	0.215689	2.68562	0.00723948	0.0462984
ENSG00000143514.17	chr1	TP53BP2	400.235	0.578146	0.212707	2.71804	0.00656696	0.0430904
ENSG00000260855.1	chr1	AL591848.4	66.951	0.577909	0.198524	2.91103	0.00360244	0.0275243
ENSG00000185986.12	chr5	SDHAP3	160.825	0.577598	0.184425	3.13188	0.00173688	0.0156691
ENSG00000187372.11	chr5	PCDHB13	120.039	0.577411	0.182592	3.1623	0.00156529	0.0144695
ENSG00000185046.18	chr12	ANKS1B	125.224	0.577298	0.193604	2.98185	0.00286515	0.0229611
ENSG00000115568.15	chr2	ZNF142	267.654	0.577052	0.181634	3.177	0.00148808	0.0139401
ENSG00000187189.11	chr6	TSPYL4	204.495	0.576979	0.191333	3.01557	0.00256498	0.021181
ENSG00000181827.14	chr15	RFX7	330.963	0.57661	0.172169	3.34909	0.000810768	0.00860924
ENSG00000117114.19	chr1	ADGRL2	1764.78	0.575157	0.151291	3.80165	0.000143734	0.002096
ENSG00000174485.15	chr15	DENND4A	997.798	0.574783	0.192938	2.97912	0.00289081	0.0230572
ENSG00000163507.14	chr3	CIP2A	57.9657	0.574475	0.215944	2.6603	0.00780722	0.0490737
ENSG00000196440.11	chrX	ARMCX4	303.888	0.574358	0.186969	3.07195	0.00212667	0.0183176
ENSG00000114770.17	chr3	ABCC5	489.02	0.574286	0.20587	2.78956	0.00527802	0.036525
ENSG00000078687.17	chr17	TNRC6C	906.497	0.572271	0.148639	3.85007	0.000118083	0.00178707
ENSG00000101493.11	chr18	ZNF516	363.537	0.571779	0.159942	3.57493	0.000350326	0.0043761
ENSG00000114423.22	chr3	CBLB	1131.39	0.571774	0.179118	3.19216	0.00141213	0.013357
ENSG00000110218.9	chr11	PANX1	160.055	0.570891	0.205552	2.77736	0.00548025	0.0376223
ENSG00000156802.13	chr8	ATAD2	252.41	0.57067	0.198745	2.87137	0.00408696	0.0302138
ENSG00000141040.15	chr17	ZNF287	115.039	0.570279	0.183357	3.11021	0.00186954	0.016587
ENSG00000196912.12	chr2	ANKRD36B	1027.6	0.569705	0.185448	3.07204	0.00212602	0.0183176
ENSG00000173068.18	chr9	BNC2	871.56	0.56896	0.139321	4.0838	4.4306e-05	0.000780029
ENSG00000096746.17	chr10	HNRNPH3	624.975	0.568274	0.202655	2.80414	0.00504503	0.0352599
ENSG00000132549.18	chr8	VPS13B	2411.09	0.567552	0.102604	5.53148	3.17549e-08	1.41453e-06
ENSG00000108107.14	chr19	RPL28	901.828	0.567066	0.134099	4.22872	2.3502e-05	0.000459701
ENSG00000182095.14	chr7	TNRC18	1215.18	0.566036	0.144678	3.91238	9.13915e-05	0.00144229
ENSG00000169946.14	chr8	ZFPM2	357.218	0.565894	0.182239	3.10524	0.00190127	0.0167861
ENSG00000145623.13	chr5	OSMR	641.505	0.565527	0.197885	2.85786	0.00426514	0.0312138
ENSG00000138078.15	chr2	PREPL	1159.07	0.565391	0.150113	3.76643	0.000165597	0.00235658
ENSG00000065989.16	chr19	PDE4A	188.307	0.56504	0.182185	3.10146	0.0019257	0.0169199
ENSG00000119397.16	chr9	CNTRL	669.641	0.564525	0.144471	3.90755	9.32379e-05	0.00146652
ENSG00000204116.11	chrX	CHIC1	250.177	0.564435	0.149649	3.77172	0.000162129	0.00231982
ENSG00000198945.7	chr6	L3MBTL3	150.001	0.564119	0.164456	3.43021	0.000603121	0.00676471
ENSG00000013503.10	chr12	POLR3B	186.81	0.564056	0.145142	3.88624	0.00010181	0.00157823
ENSG00000235703.6	chrX	LINC00894	247.603	0.564017	0.197541	2.85519	0.00430116	0.0314092
ENSG00000185875.13	chr10	THNSL1	63.8982	0.563649	0.209748	2.68726	0.00720405	0.0461537
ENSG00000246695.8	chr12	RASSF8-AS1	256.776	0.563636	0.152513	3.69567	0.000219309	0.00296885
ENSG00000116044.16	chr2	NFE2L2	1123.71	0.563498	0.126771	4.44502	8.7882e-06	0.000198167
ENSG00000179912.20	chr12	R3HDM2	312.873	0.563384	0.180662	3.11844	0.0018181	0.016222
ENSG00000183793.14	chr16	NPIPA5	358.024	0.562621	0.178568	3.15073	0.00162861	0.0148875
ENSG00000161010.15	chr5	MRNIP	273.895	0.561135	0.176697	3.1757	0.00149477	0.0139663
ENSG00000087253.13	chr16	LPCAT2	303.827	0.56068	0.172154	3.25686	0.00112652	0.0111983
ENSG00000060749.15	chr11	QSER1	971.343	0.55917	0.123555	4.52568	6.02027e-06	0.000143207
ENSG00000149218.5	chr11	ENDOD1	547.969	0.558913	0.183044	3.05343	0.0022624	0.0192399
ENSG00000174428.18	chr7	GTF2IRD2B	749.769	0.558086	0.157556	3.54213	0.000396903	0.00482021
ENSG00000267041.6	chr19	ZNF850	100.964	0.557978	0.168448	3.31247	0.000924758	0.00956312
ENSG00000137070.17	chr9	IL11RA	247.129	0.557457	0.159249	3.50054	0.00046431	0.00548643
ENSG00000103148.16	chr16	NPRL3	192.697	0.556498	0.193054	2.8826	0.00394406	0.0293975
ENSG00000131477.11	chr17	RAMP2	352.267	0.555148	0.191158	2.90413	0.00368277	0.0279751
ENSG00000196935.9	chr12	SRGAP1	465.666	0.554348	0.203652	2.72204	0.00648812	0.0427394
ENSG00000130699.18	chr20	TAF4	131.271	0.553881	0.199793	2.77228	0.00556652	0.0380266
ENSG00000134748.13	chr1	PRPF38A	397.198	0.551706	0.1676	3.29181	0.000995459	0.010152
ENSG00000164023.14	chr4	SGMS2	335.311	0.551463	0.175225	3.14718	0.00164855	0.0150389
ENSG00000022567.9	chr8	SLC45A4	148.243	0.550988	0.191043	2.88411	0.00392526	0.0292986
ENSG00000185621.11	chr3	LMLN	134.058	0.550556	0.200968	2.73952	0.00615292	0.0410467
ENSG00000152556.17	chr12	PFKM	296.481	0.550215	0.180118	3.05475	0.00225247	0.0191713
ENSG00000100580.8	chr14	TMED8	486.059	0.548577	0.131938	4.15785	3.21257e-05	0.00059674
ENSG00000185219.17	chr3	ZNF445	735.594	0.54835	0.133974	4.09295	4.25915e-05	0.000754346
ENSG00000163617.11	chr3	CCDC191	158.545	0.546846	0.203665	2.68502	0.00725258	0.0463651
ENSG00000183666.17	chr5	GUSBP1	263.644	0.546804	0.176366	3.10038	0.0019327	0.0169562
ENSG00000170456.16	chr12	DENND5B	750.526	0.546445	0.145355	3.75938	0.000170333	0.00241236
ENSG00000105514.8	chr19	RAB3D	212.31	0.543221	0.141581	3.83682	0.000124639	0.00186359
ENSG00000134574.11	chr11	DDB2	248.694	0.541781	0.179934	3.01099	0.00260395	0.0214354
ENSG00000172493.20	chr4	AFF1	3406.5	0.541308	0.193014	2.8045	0.00503943	0.0352313
ENSG00000167123.19	chr9	CERCAM	292.7	0.539516	0.17857	3.02132	0.00251677	0.0208761
ENSG00000183579.16	chr22	ZNRF3	228.385	0.539246	0.19272	2.79807	0.00514087	0.0357604
ENSG00000196323.14	chr11	ZBTB44	1436.47	0.538254	0.112552	4.78225	1.73345e-06	4.83177e-05
ENSG00000097096.9	chr1	SYDE2	337.266	0.537169	0.171692	3.12868	0.00175595	0.0158109
ENSG00000167380.16	chr19	ZNF226	238.967	0.537016	0.167423	3.20754	0.00133876	0.0128378
ENSG00000123179.14	chr13	EBPL	63.6031	0.536423	0.199281	2.6918	0.00710683	0.0456777
ENSG00000154262.13	chr17	ABCA6	4406.38	0.53588	0.191747	2.79472	0.00519441	0.0360584
ENSG00000083544.14	chr13	TDRD3	660.14	0.535199	0.147899	3.61867	0.00029612	0.00379745
ENSG00000205978.6	chr14	NYNRIN	446.431	0.534936	0.176756	3.02641	0.00247479	0.0206165
ENSG00000114841.17	chr3	DNAH1	750.243	0.534002	0.152587	3.49966	0.000465843	0.0055018
ENSG00000111731.12	chr12	C2CD5	653.781	0.53322	0.113383	4.70281	2.56601e-06	6.74621e-05
ENSG00000135365.15	chr11	PHF21A	403.679	0.532999	0.146955	3.62695	0.000286783	0.00370792
ENSG00000169239.13	chrX	CA5B	374.535	0.532471	0.18488	2.88009	0.00397568	0.0295628
ENSG00000141338.14	chr17	ABCA8	4734.81	0.531025	0.175655	3.02312	0.00250186	0.0207834
ENSG00000119314.15	chr9	PTBP3	1060.08	0.530959	0.122512	4.33394	1.46464e-05	0.000307914
ENSG00000125485.17	chr9	DDX31	125.156	0.529858	0.145343	3.64556	0.000266811	0.00350147
ENSG00000020129.16	chr1	NCDN	89.3802	0.528111	0.186315	2.8345	0.00458977	0.0329362
ENSG00000115392.11	chr2	FANCL	180.146	0.527019	0.165784	3.17895	0.00147812	0.0138722
ENSG00000135968.20	chr2	GCC2	1162.88	0.526429	0.155666	3.38179	0.00072015	0.00781726
ENSG00000159403.18	chr12	C1R	2473.01	0.526034	0.194908	2.69889	0.00695717	0.0449266
ENSG00000070501.12	chr8	POLB	148.865	0.525969	0.176816	2.97468	0.00293299	0.0233237
ENSG00000108423.15	chr17	TUBD1	94.0664	0.525528	0.190668	2.75625	0.00584678	0.0395407
ENSG00000101811.13	chrX	CSTF2	79.7888	0.52528	0.190058	2.7638	0.00571333	0.0388496
ENSG00000112983.17	chr5	BRD8	457.957	0.524383	0.140838	3.72332	0.000196622	0.00271624
ENSG00000160014.17	chr19	CALM3	976.524	0.52363	0.181673	2.88227	0.00394818	0.0294046
ENSG00000113456.19	chr5	RAD1	243.041	0.522936	0.164712	3.17486	0.00149909	0.0139889
ENSG00000170271.11	chr5	FAXDC2	1031.38	0.522803	0.179003	2.92063	0.00349323	0.0268375
ENSG00000136068.14	chr3	FLNB	4147.95	0.521609	0.148065	3.52283	0.000426973	0.00511491
ENSG00000174136.13	chr5	RGMB	363.468	0.520395	0.188043	2.76743	0.00565	0.038475
ENSG00000135976.19	chr2	ANKRD36	1864.33	0.519548	0.184981	2.80865	0.00497493	0.0349044
ENSG00000198911.12	chr22	SREBF2	614.271	0.519141	0.178868	2.90236	0.00370362	0.0280787
ENSG00000010295.19	chr12	IFFO1	274.838	0.519113	0.157722	3.29131	0.000997218	0.0101571
ENSG00000085872.15	chr19	CHERP	174.557	0.518424	0.19471	2.66255	0.00775516	0.0488722
ENSG00000168899.5	chr2	VAMP5	87.9402	0.518295	0.185485	2.79427	0.00520168	0.0360877
ENSG00000173442.13	chr11	EHBP1L1	697.493	0.517764	0.15236	3.3983	0.00067805	0.00746645
ENSG00000140006.11	chr14	WDR89	118.725	0.516064	0.168307	3.0662	0.00216799	0.0185989
ENSG00000171634.18	chr17	BPTF	2407.47	0.515919	0.147544	3.49672	0.00047101	0.00554228
ENSG00000068024.16	chr2	HDAC4	525.955	0.515537	0.143891	3.58283	0.000339898	0.00427525
ENSG00000154258.17	chr17	ABCA9	3285.42	0.515363	0.161818	3.18482	0.00144843	0.0136675
ENSG00000185404.16	chr2	SP140L	222.68	0.514825	0.164977	3.12058	0.00180495	0.0161352
ENSG00000182796.14	chr12	TMEM198B	230.854	0.514799	0.177854	2.89451	0.00379752	0.0285437
ENSG00000197776.8	chr14	KLHDC1	234.691	0.512529	0.164313	3.11922	0.00181328	0.0161974
ENSG00000114023.15	chr3	FAM162A	245.767	0.511374	0.158223	3.23198	0.00122936	0.0119884
ENSG00000197111.15	chr12	PCBP2	1256.19	0.510778	0.160767	3.17714	0.00148737	0.0139401
ENSG00000187391.21	chr7	MAGI2	519.272	0.510572	0.131265	3.88964	0.000100394	0.00156036
ENSG00000163913.11	chr3	IFT122	472.61	0.510449	0.157173	3.24769	0.00116347	0.0114834
ENSG00000150477.15	chr18	KIAA1328	311.433	0.509734	0.17859	2.85421	0.00431436	0.0314862
ENSG00000186272.12	chr19	ZNF17	125.81	0.508961	0.172639	2.94813	0.00319706	0.0249923
ENSG00000153140.8	chr5	CETN3	128.053	0.508754	0.162939	3.12236	0.00179406	0.0160683
ENSG00000063322.15	chr19	MED29	307.843	0.508343	0.113795	4.46719	7.92548e-06	0.000181311
ENSG00000204569.10	chr6	PPP1R10	577.696	0.507781	0.190742	2.66213	0.00776483	0.0489114
ENSG00000164294.14	chr5	GPX8	340.059	0.506647	0.146066	3.46862	0.000523141	0.00606028
ENSG00000143401.15	chr1	ANP32E	356.938	0.506597	0.146104	3.46737	0.000525571	0.00608544
ENSG00000185158.12	chr17	LRRC37B	154.794	0.505765	0.179072	2.82436	0.00473752	0.0336486
ENSG00000143669.13	chr1	LYST	2585.16	0.5052	0.168737	2.994	0.00275346	0.022232
ENSG00000113504.21	chr5	SLC12A7	426.487	0.504636	0.181159	2.7856	0.00534291	0.036894
ENSG00000092068.20	chr14	SLC7A8	155.129	0.504509	0.152097	3.31702	0.000909825	0.0094501
ENSG00000135299.17	chr6	ANKRD6	223.581	0.503695	0.132166	3.81107	0.000138368	0.00202525
ENSG00000182983.15	chr3	ZNF662	284.825	0.50255	0.158853	3.16361	0.00155824	0.0144268
ENSG00000186020.13	chr19	ZNF529	250.408	0.501485	0.150665	3.32849	0.000873194	0.00917865
[truncated: 1,293 more rows]
