# Supplementary material for: Distinctive Features of Orbital Adipose Tissue (OAT) in Graves’ Orbitopathy
Source: Int J Mol Sci. 2020 Nov 30;21(23):9145. doi: 10.3390/ijms21239145 (PMC7730568; doi:10.3390/ijms21239145)
Supplement: Supplementary file 1 [file ijms-21-09145-s001.zip › Table S2.xlsx]

## Sheet: Table S2
Bio-functions	Overlap-p	z-score	Genes	# genes	Down-p	Down-Z	Down-genes	# Down-genes
Synthesis of lipid	2.29e-18	-3.526	ABCA1,ABCA2,ABCA8,ABCB1,ABCB11,ABHD6,ACACA,ACADVL,ACAT1,ACER3,ACLY,ACSL4,ACSL5,ACSS2,ADA,ADIPOQ,ADRB2,AGMO,AGPAT2,AGPAT3,AGTR1,AKR1C1/AKR1C2,AKR1C3,AKT1,ALDH1A2,ALOX15,ANGPTL4,APOB,APOC1,APP,AR,ASAH1,ATP5PF,B3GALT2,B4GALT6,BMP6,BNIP3,C1QTNF1,C3,C5,CADM1,CASP1,CCDC3,CCL2,CD14,CD36,CD4,CD82,CEACAM1,CEBPA,CEBPB,CERS1,CERS6,CETP,CHRM3,CNTFR,COX7A2,CRLS1,CX3CL1,CYP1B1,CYP39A1,CYP3A4,DBI,DECR1,DECR2,DE…	243	2.49e-23	-6.446	ABCA1,ABCA2,ABHD6,ACACA,ACADVL,ACAT1,ACER3,ACLY,ACSL4,ACSS2,ADA,ADIPOQ,ADRB2,AGMO,AGPAT2,AGPAT3,AGTR1,AKR1C1/AKR1C2,AKR1C3,AKT1,ANGPTL4,APOB,APOC1,AR,ASAH1,ATP5PF,B4GALT6,BMP6,BNIP3,C1QTNF1,CADM1,CASP1,CCDC3,CCL2,CD14,CD36,CD4,CD82,CEACAM1,CEBPA,CEBPB,CERS6,CETP,COX7A2,CRLS1,CX3CL1,CYP3A4,DBI,DECR1,DECR2,DEGS1,DGAT1,DGAT2,DHDDS,DHRS11,DHRS7B,DLAT,DLD,DPP4,EDNRB,ELOVL1,ELOVL5,ELOVL6,ENPP2,ERBB4,ES…	176
Synthesis of fatty acid	7.1e-13	-2.657	ABCA1,ACACA,ACADVL,ACAT1,ACLY,ACSL4,ACSS2,ADA,ADIPOQ,ALOX15,ANGPTL4,APOB,APOC1,APP,ASAH1,ATP5PF,BMP6,C5,CADM1,CASP1,CD14,CD36,CD4,CEACAM1,CEBPB,CNTFR,CYP1B1,CYP3A4,DECR1,DECR2,DEGS1,DGAT1,DLAT,DLD,EDNRB,ELOVL1,ELOVL5,ELOVL6,ELOVL7,ERBB2,ERBB4,ESR2,FAAH,FADS1,FADS2,FASN,FCGR2A,FFAR4,GIPR,GPC1,GPX4,HACD2,HGF,HOXA10,HPGD,HTR2A,IGF1,IGF2,IL33,INSIG1,KLF11,LEP,LEPR,LIPC,LPGAT1,LPL,LTF,MAP3K1,MAP3K5,MG…	105	3.4e-17	-4.224	ABCA1,ACACA,ACADVL,ACAT1,ACLY,ACSL4,ACSS2,ADA,ADIPOQ,ANGPTL4,APOB,APOC1,ASAH1,ATP5PF,BMP6,CADM1,CASP1,CD14,CD36,CD4,CEACAM1,CEBPB,CYP3A4,DECR1,DECR2,DEGS1,DGAT1,DLAT,DLD,EDNRB,ELOVL1,ELOVL5,ELOVL6,ERBB4,ESR2,FAAH,FADS1,FADS2,FASN,FCGR2A,FFAR4,GIPR,GPC1,GPX4,HACD2,HOXA10,HPGD,IGF1,INSIG1,KLF11,LEP,LIPC,LPGAT1,LPL,LTF,MAP3K5,MGST3,MID1IP1,mir-548,MITF,NR1H3,P2RY12,PARK7,PDHA1,PDHB,PLA2G4A,PTAFR,PTG…	82
Fatty acid metabolism	1.69e-21	-3.403	AACS,ABCA1,ABCA2,ABCA7,ABCA8,ABCB1,ABCB11,ABCC2,ABCC6,ABCD1,ABCD2,ABCG2,ACAA2,ACACA,ACADVL,ACAT1,ACLY,ACOT1,ACOT11,ACOT2,ACOT4,ACOX1,ACSL4,ACSL5,ACSS2,ADA,ADIPOQ,AKR1C1/AKR1C2,AKR1C3,ALDH5A1,ALKBH7,ALOX15,ANGPTL4,ANKRD23,ANXA6,APOB,APOC1,APP,ASAH1,ATP5PF,ATP8A2,B3GALT2,B4GALT6,BMP6,C5,CADM1,CASP1,CCL2,CD14,CD36,CD4,CD82,CEACAM1,CEBPB,CETP,CNTFR,CS,CYP1B1,CYP3A4,DBI,DECR1,DECR2,DEGS1,DGAT1,DLAT,DL…	195	1.09e-27	-6.047	AACS,ABCA1,ABCA2,ABCA7,ABCC6,ABCD1,ABCD2,ACAA2,ACACA,ACADVL,ACAT1,ACLY,ACOT1,ACOT2,ACOT4,ACOX1,ACSL4,ACSS2,ADA,ADIPOQ,AKR1C1/AKR1C2,AKR1C3,ALDH5A1,ALKBH7,ANGPTL4,ANXA6,APOB,APOC1,ASAH1,ATP5PF,B4GALT6,BMP6,CADM1,CASP1,CCL2,CD14,CD36,CD4,CD82,CEACAM1,CEBPB,CETP,CS,CYP3A4,DBI,DECR1,DECR2,DEGS1,DGAT1,DLAT,DLD,EDNRB,EHHADH,ELOVL1,ELOVL5,ELOVL6,ERBB4,ESR2,FAAH,FABP4,FADS1,FADS2,FASN,FCGR2A,FDX1,FFAR4,F…	148
Lipolysis	4.95e-10	-1.547	ABHD6,ACAA2,ACAT1,ACER3,ACOT11,ADA,ADRA1A,ADRA2C,ADRB2,ANGPTL4,APOC1,ASAH1,BAG4,C3,C5,CCDC80,CD36,CEBPB,CERS6,CETP,CHRM3,CIDEC,COL18A1,ELOVL5,ENPP6,FAAH,FABP4,FASN,FGF7,G0S2,GIPR,GNB3,GPLD1,GPSM1,GPT,GRM5,HCAR2,HTR2A,INPP5K,IRS1,LEP,LEPR,LGALS12,LIPC,LIPE,LPL,MGLL,MPG,NCOR2,NEO1,NPY1R,NR1H3,NR3C1,PEMT,PFKFB3,PLA2G2A,PLA2G4A,PLAAT3,PLCB4,PLCL2,PLIN1,PLPP1,PNPLA2,PPP2R5A,PSAP,PTAFR,RAMP2,RARRES2,SC…	73	2.03e-12	-2.754	ABHD6,ACAA2,ACAT1,ACER3,ADA,ADRA1A,ADRA2C,ADRB2,ANGPTL4,APOC1,ASAH1,BAG4,CCDC80,CD36,CEBPB,CERS6,CETP,CIDEC,COL18A1,ELOVL5,FAAH,FABP4,FASN,G0S2,GIPR,GPLD1,GPT,HCAR2,INPP5K,IRS1,LEP,LGALS12,LIPC,LIPE,LPL,MGLL,MPG,NPY1R,NR1H3,NR3C1,PEMT,PFKFB3,PLA2G4A,PLAAT3,PLCL2,PLIN1,PLPP1,PNPLA2,PPP2R5A,PSAP,PTAFR,RARRES2,SCARB1,SNCG,TNFSF10,VIPR1	56
Oxidation of lipid					1.1e-12	-2.728	ABCA1,ABCC9,ABCD1,ABCD2,ACAA2,ACACA,ACADM,ACADS,ACADVL,ACOX1,ACSL4,ADIPOQ,ADRB2,AKR1C1/AKR1C2,AKR1C3,AKT1,ANGPTL4,C1QTNF1,CD36,CEACAM1,CETP,CYP3A4,CYP3A5,DECR1,DGAT1,DGAT2,ECHS1,EHHADH,ESR1,ESRRA,FABP4,FASN,FITM2,G0S2,HPGD,IMMT,IRS1,LEP,LIPE,LPL,MECR,PECR,PHYH,PLIN1,PNPLA2,POMC,POR,SCARB1,SCD,SLC27A2,SLC2A4,SNCG,TWIST1,TYSND1,VASP	55
Transport of molecule	1.07e-10	-2.352	ABCA1,ABCA2,ABCA7,ABCB1,ABCB11,ABCC2,ABCC5,ABCC6,ABCC9,ABCD1,ABCG2,ACACA,ACADS,ACAT1,ACLY,ACO1,ACSL4,ACSL5,ACTN2,ADA,ADGRL2,ADIPOQ,ADORA1,ADRA2A,ADRA2C,ADRB2,AGFG1,AGTR1,AHI1,AKR1C1/AKR1C2,AKT1,ALOX15,ANK1,ANK3,ANO1,ANO3,ANO4,ANO5,ANO8,ANXA2,ANXA6,APOB,APOC1,APP,AQP11,AQP3,ARL6IP5,ARRDC4,ASAH1,ASIC1,ASPH,ATP10A,ATP1B2,ATP5F1B,ATP5MG,ATP6V0B,ATP6V0D1,ATP6V0E2,ATP6V1A,ATP6V1D,ATP6V1E1,ATP8A2,ATP8B2…	393	1.26e-11	-6.572	ABCA1,ABCA2,ABCA7,ABCC6,ABCC9,ABCD1,ACACA,ACADS,ACAT1,ACLY,ACO1,ACSL4,ADA,ADIPOQ,ADORA1,ADRA2A,ADRA2C,ADRB2,AGFG1,AGTR1,AKR1C1/AKR1C2,AKT1,ANO3,ANO4,ANO5,ANO8,ANXA2,ANXA6,APOB,APOC1,AQP11,ARL6IP5,ARRDC4,ASAH1,ASPH,ATP10A,ATP5F1B,ATP5MG,ATP6V0B,ATP6V0D1,ATP6V0E2,ATP6V1A,ATP6V1D,ATP6V1E1,BAIAP3,BCAP31,BMP6,BSG,CA4,CADM1,CAMK1,CASP1,CBLN1,CCL2,CD14,CD36,CD4,CD44,CDK16,CEBPB,CETP,CHP1,CITED2,CLDN2,CO…	252
Cell movement	8.51e-22	-2.123	ABCA1,ABHD6,ACACA,ACO2,ACSL4,ADA,ADGRF5,ADGRG1,ADGRG6,ADIPOQ,ADORA1,ADRA2A,ADRB2,ADRB3,AGTR1,AKT1,ALDOA,ALOX15,ANGPT4,ANGPTL1,ANGPTL2,ANGPTL4,ANO5,ANOS1,ANTXR1,ANXA2,ANXA3,ANXA5,APOB,APP,AQP3,AR,ARHGAP18,ARHGEF16,ARHGEF28,ARHGEF5,ARHGEF6,ASAP2,ASIC1,ASPH,ATAT1,ATP1B2,ATP5F1A,ATP5F1B,AUTS2,B4GALT6,BAG4,BCAT1,BCL9,BCYRN1,BEX4,BMP6,BRD4,BRINP3,BSG,BST2,C3,C4A/C4B,C5,C5orf30,CADM1,CAMK1,CAMK1D,CARMIL…	615	1.34e-18	-7.639	ABCA1,ABHD6,ACACA,ACO2,ACSL4,ADA,ADGRF5,ADGRG1,ADIPOQ,ADORA1,ADRA2A,ADRB2,ADRB3,AGTR1,AKT1,ALDOA,ANGPTL1,ANGPTL2,ANGPTL4,ANO5,ANOS1,ANXA2,ANXA3,ANXA5,APOB,AR,ARHGAP18,ARHGEF16,ARHGEF28,ARHGEF6,ASPH,ATP5F1A,ATP5F1B,B4GALT6,BAG4,BCYRN1,BMP6,BSG,BST2,C5orf30,CADM1,CAMK1,CAMK1D,CASP1,CCBE1,CCL2,CCND1,CD14,CD151,CD36,CD4,CD44,CD55,CD58,CD81,CD82,CDH13,CDH5,CDK6,CDKN2B-AS1,CDKN2C,CEACAM1,CEBPA,CEBPB,CE…	380
Bio-functions analysis of up-regulated genes	Up-p	Up-Z	Up-genes	# Up-genes
Development of neurons	2.07e-10	5.325	ABI2,ADCY1,ADGRB3,ADGRG6,ADGRL2,ANK3,APP,ARHGEF5,ATP8A2,BOC,C3,CDH10,CDH2,CLSTN3,CNTN4,CNTNAP1,CNTNAP2,COL4A5,CRMP1,DLG3,DPYSL4,EFHD1,EFNA5,EPB41L3,EPHA3,EPHA5,EPHA7,ERBB2,ERBB3,FGF7,FGFR2,FLRT3,FOXC1,GDF7,GLI2,GPM6A,GRID2,GRIN3A,GRM5,HGF,IGF1R,IGSF9B,IL11RA,IRX3,KIF3A,KNDC1,LINGO2,LMX1B,LRP4,LRRC4B,LRRK2,LRRN1,MAGI2,MAP6,MCF2,MICALL2,MYCN,NCAM1,NCAM2,NCDN,NFATC4,NLGN1,NLGN2,NRXN2,NSMF,NTNG1,NTRK…	113
Proliferation of neuronal cells	1.48e-05	4.425	ANK3,ANKRD6,APP,CCDC120,CDH2,CRMP1,DCT,DOK4,DOK5,ERBB2,FEZ1,FGF18,FGF7,FGFR2,FZD3,GDAP1,GPM6A,HBA1/HBA2,HGF,IGF1R,IGF2,IRX3,JAG1,KIF3A,KNDC1,LRRK2,MAPK7,MDK,MICALL2,NCAM1,NCAM2,NCDN,NFATC4,NLGN1,NSMF,NTRK2,PAK4,PDE4A,PLAT,PLD1,PLPPR4,PRKCA,PTN,RAB3IL1,RIMS3,RIMS4,RPGRIP1L,RTKN,RUSC1,SEMA4D,SIX1,SIX4,SLC9A1,SLIT2,SMO,SNAP25,SRGAP1,SYNGAP1,SYNGR1,TIAM1,TMOD2,TNFRSF19,TRPC1,VCAM1,VPS13B,WNT5A,ZNF423	67
Differentiation of neurons	2.82e-08	3.254	ALDH1A2,ANK3,APP,ATN1,BRINP3,CLSTN3,CNTFR,CNTN4,DOK5,DUOXA1,EDN3,EFNA5,ERBB3,EYA1,FEZ1,FGF7,FGFR2,GDF11,GDF6,GDF7,GLI2,GRID2,HGF,HSPA1A/HSPA1B,IGF2,IRX3,JAG1,KIF7,KNDC1,LMX1A,LMX1B,LRP4,MAP3K12,MDK,MYCN,NAP1L2,NCAM1,NCOR2,NLGN1,NLGN2,NTRK2,PAK4,PCDH15,PHGDH,POLB,PRKCA,PRTG,PTN,PTPRD,RSPO2,S1PR3,SALL1,SFRP1,SFRP2,SFRP4,SH3GL3,SIX1,SMARCA1,SMO,TGFB2,TRIM9,VIT,WNT5A	63
Outgrowth of neurites	3.56e-05	4.507	APP,CDH2,DOK4,DOK5,FEZ1,FGF18,FGF7,FGFR2,FZD3,GDAP1,GPM6A,HBA1/HBA2,HGF,IGF1R,IGF2,KIF3A,LRRK2,MAPK7,MDK,MICALL2,NCAM1,NCAM2,NCDN,NFATC4,NLGN1,NSMF,NTRK2,PAK4,PDE4A,PLAT,PLD1,PTN,RAB3IL1,RIMS3,RIMS4,RTKN,RUSC1,SEMA4D,SLC9A1,SLIT2,SRGAP1,SYNGAP1,SYNGR1,TIAM1,TNFRSF19,TRPC1,VCAM1,VPS13B,WNT5A	49
Neurotransmission	1.03e-09	2.237	ADCY1,ANK3,ANKS1B,APP,ASIC1,CALM1 (includes others),CDH2,CDH8,CHRM3,CHRNA4,CLSTN3,CNTNAP2,CTH,DGKB,DLG2,ERBB2,FBXO2,GABBR1,GDAP1,GPR88,GRID2,GRIK1,GRIK2,GRIK5,GRIN3A,GRM5,HDAC4,KCNN3,KCNT2,LRP4,NBEA,NCAM1,NLGN1,NLGN2,NRGN,NRXN2,NSMF,NTNG1,NTRK2,PCDH17,PCDHB13,PDE4A,PLAT,PLCB4,PLP1,PRKCA,PTPRD,RIC3,SCN2B,SCN3A,SH3GL3,SLC6A1,SLITRK5,SNAP25,SNCA,STIM2,STXBP1,SV2A,SYNGAP1,TMOD2,TSPOAP1,USP53,VAMP2,WA…	65
Neuritogenesis	9.1e-09	3.471	ABI2,ADCY1,ADGRB3,ADGRG6,ANK3,APP,ATP8A2,BOC,C3,CDH10,CDH2,CNTN4,CNTNAP1,CNTNAP2,CRMP1,DPYSL4,EFHD1,EFNA5,EPB41L3,EPHA7,ERBB2,FGF7,FGFR2,FLRT3,GPM6A,GRID2,GRIN3A,GRM5,HGF,IGF1R,IL11RA,KIF3A,KNDC1,LMX1B,LRP4,LRRK2,MAGI2,MAP6,MCF2,MICALL2,NCAM1,NCAM2,NCDN,NFATC4,NLGN1,NSMF,NTNG1,NTRK2,OBSL1,PAK4,PDGFRA,PHGDH,PIP5K1B,PLAT,PLD1,PLPPR4,PRKCA,PTN,PTPRD,RAB3IL1,RIMS3,RIMS4,ROBO3,ROR2,S1PR3,SEMA4D,SIPA1L…	87
Supplemental Table S2. Bio-functions analysis of OAT-H by IPA using DGE data (FDR-p<0.05; log2fold changes>or<0.5).
Bio-functions of OAT-H compared with WAT were analysed with overlap-p value and z-score indicating inactive (-) or active.
Down- or up-regulated genes with p value (-p) and z-score (-Z) were also analysed seperately. The number (#) of genes
involved in each functions were listed and significant activation were measured using overlpa-p<0.01 and z-score >2or< -2
