# Supplementary material for: Distinctive Features of Orbital Adipose Tissue (OAT) in Graves’ Orbitopathy
Source: Int J Mol Sci. 2020 Nov 30;21(23):9145. doi: 10.3390/ijms21239145 (PMC7730568; doi:10.3390/ijms21239145)
Supplement: Supplementary file 1 [file ijms-21-09145-s001.zip › Table S3.xlsx]

## Sheet: Table S3
Ingenuity Canonical Pathways	Overlap-p	z-score	Ratio	Genes	Down-p	Down-Z	Down-ratio	Down-genes	Up-p	Up-Z	Up-ratio	Up-genes
Wnt/Ca+ pathway	0.00899	2.138	14/62	CREB5,CREBBP,FZD3,FZD7,FZD9,NFAT5,NFATC4,PLCB4,PLCD4,PLCL2,PRKCA,SMO,WNT5A,WNT5B	1	0	3/62	CREB5,FZD9,PLCL2	0.000176	3.317	11/62	CREBBP,FZD3,FZD7,NFAT5,NFATC4,PLCB4,PLCD4,PRKCA,SMO,WNT5A,WNT5B
FGF Signaling	0.00254	0.688	19/84	AKT1,CREB5,CREBBP,FGF10,FGF13,FGF17,FGF18,FGF2,FGF7,FGF8,FGF9,FGFR2,HGF,HRAS,MAP2K6,MAP3K1,MAP3K5,PRKCA,PTPN11	0.186	-2.828	8/84	AKT1,CREB5,FGF13,FGF2,FGF8,HRAS,MAP3K5,PTPN11	0.0025	3.317	11/84	CREBBP,FGF10,FGF17,FGF18,FGF7,FGF9,FGFR2,HGF,MAP2K6,MAP3K1,PRKCA
Sirtuin Signaling Pathway	6.55e-12	2.832	75/291	ABCA1,ACLY,ACSS2,AKT1,APP,ATP5F1A,ATP5F1B,ATP5F1C,ATP5F1E,ATP5PF,CYC1,ESRRA,GADD45G,GLS,H1-1,H1-10,H1-2,H1-4,IDH2,LDHB,LDHD,MAPK4,MAPK7,MYCN,NDRG1,NDUFA1,NDUFA12,NDUFA2,NDUFA4,NDUFA4L2,NDUFA6,NDUFA8,NDUFAB1,NDUFB11,NDUFB2,NDUFB3,NDUFB4,NDUFB5,NDUFB7,NDUFB9,NDUFS1,NDUFS2,NDUFS3,NDUFS6,NDUFS7,NDUFS8,NDUFV1,NFE2L2,NQO1,NR1H3,OGG1,PCK2,PDHA1,PFKFB3,PFKM,PGAM1,PGAM2,PGK1,PPIF,SDHB,SDHD,SLC25A4,SLC25A5…	5.57e-18	2.534	64/291	ABCA1,ACLY,ACSS2,AKT1,ATP5F1A,ATP5F1B,ATP5F1C,ATP5F1E,ATP5PF,CYC1,ESRRA,GLS,H1-10,H1-2,H1-4,IDH2,LDHB,LDHD,NDUFA1,NDUFA12,NDUFA2,NDUFA4,NDUFA4L2,NDUFA6,NDUFA8,NDUFAB1,NDUFB11,NDUFB2,NDUFB3,NDUFB4,NDUFB5,NDUFB7,NDUFB9,NDUFS1,NDUFS2,NDUFS3,NDUFS6,NDUFS7,NDUFS8,NDUFV1,NQO1,NR1H3,PCK2,PDHA1,PFKFB3,PGAM1,PGAM2,PGK1,PPIF,SDHB,SDHD,SLC25A4,SLC25A5,SLC25A6,TIMM10,TIMM23,TIMM8B,TOMM22,TSPO,TUBA1A,UQCRC2,U…	0	1.265	11/291	APP,GADD45G,H1-1,MAPK4,MAPK7,MYCN,NDRG1,NFE2L2,OGG1,PFKM,SOD3
Oxidative Phosphorylation	1.26e-26	-7.616	58/109	ATP5F1A,ATP5F1B,ATP5F1C,ATP5F1E,ATP5MC3,ATP5ME,ATP5MF,ATP5MG,ATP5PD,ATP5PF,ATP5PO,ATPAF1,COX17,COX4I1,COX4I2,COX5A,COX5B,COX6A1,COX6B1,COX6C,COX7A1,COX7A2,COX7B,COX7C,COX8A,CYC1,DMAC2L,NDUFA1,NDUFA12,NDUFA2,NDUFA4,NDUFA6,NDUFA8,NDUFAB1,NDUFB11,NDUFB2,NDUFB3,NDUFB4,NDUFB5,NDUFB7,NDUFB9,NDUFS1,NDUFS2,NDUFS3,NDUFS6,NDUFS7,NDUFS8,NDUFV1,SDHB,SDHD,SURF1,UQCR10,UQCR11,UQCRC1,UQCRC2,UQCRFS1,UQCRH,UQCRQ	1.32e-39	-7.616	58/109	ATP5F1A,ATP5F1B,ATP5F1C,ATP5F1E,ATP5MC3,ATP5ME,ATP5MF,ATP5MG,ATP5PD,ATP5PF,ATP5PO,ATPAF1,COX17,COX4I1,COX4I2,COX5A,COX5B,COX6A1,COX6B1,COX6C,COX7A1,COX7A2,COX7B,COX7C,COX8A,CYC1,DMAC2L,NDUFA1,NDUFA12,NDUFA2,NDUFA4,NDUFA6,NDUFA8,NDUFAB1,NDUFB11,NDUFB2,NDUFB3,NDUFB4,NDUFB5,NDUFB7,NDUFB9,NDUFS1,NDUFS2,NDUFS3,NDUFS6,NDUFS7,NDUFS8,NDUFV1,SDHB,SDHD,SURF1,UQCR10,UQCR11,UQCRC1,UQCRC2,UQCRFS1,UQCRH,UQCRQ	No	No	No	No
Glycolysis I	9.89e-06	-2.309	12/26	ALDOA,ALDOB,ALDOC,ENO1,ENO2,GPI,PFKL,PFKM,PGAM1,PGAM2,PGK1,TPI1	2.9e-06	-3.162	10/26	ALDOA,ALDOB,ALDOC,ENO1,GPI,PFKL,PGAM1,PGAM2,PGK1,TPI1	0.441	No	2/26	ENO2,PFKM
Gluconeogenesis I	1.34e-06	-2.496	13/25	ALDOA,ALDOB,ALDOC,ENO1,ENO2,GPI,MDH1,MDH1B,MDH2,ME1,PGAM1,PGAM2,PGK1	2.9e-07	-3.317	11/26	ALDOA,ALDOB,ALDOC,ENO1,GPI,MDH1,MDH2,ME1,PGAM1,PGAM2,PGK1	0.441	No	2/26	ENO2,MDH1B
Glycogen Degradation II & III	0.0011	-2.449	6/12	AGL,PGM1,PGM3,PYGB,PYGL,PYGM	5.19e-05	-2.449	6/12	AGL,PGM1,PGM3,PYGB,PYGL,PYGM	No	No	No	No
cAMP-mediated signaling	4.03e-05	-2.359	47/228	ADCY1,ADCY2,ADCY6,ADORA1,ADRA2A,ADRA2C,ADRB1,ADRB2,ADRB3,AGTR1,CALM1 (includes others),CAMK1,CAMK1D,CHRM3,CREB5,CREBBP,ENPP6,FFAR3,GABBR1,GDE1,GNAI1,HCAR2,HCAR3,MC1R,MPPED2,NAPEPLD,NPY1R,OPRK1,P2RY12,P2RY13,P2RY14,PDE11A,PDE1A,PDE1C,PDE2A,PDE4A,PDE4D,PDE5A,PDE8B,PLD6,PPP3R2,PTGER2,PTGER3,PTGER4,PTH1R,S1PR3,VIPR1	9.48e-05	-5.568	31/228	ADCY6,ADORA1,ADRA2A,ADRA2C,ADRB1,ADRB2,ADRB3,AGTR1,CALM1 (includes others),CAMK1,CAMK1D,CREB5,FFAR3,GDE1,GNAI1,HCAR2,HCAR3,NPY1R,OPRK1,P2RY12,P2RY13,P2RY14,PDE11A,PDE2A,PDE8B,PLD6,PTGER2,PTGER3,PTGER4,PTH1R,VIPR1	1.27	4	16/228	ADCY1,ADCY2,CALM1 (includes others),CHRM3,CREBBP,ENPP6,GABBR1,MC1R,MPPED2,NAPEPLD,PDE1A,PDE1C,PDE4A,PDE4D,PDE5A,PPP3R2,S1PR3
Supplemental Table S3. Canonical pathways analysis of OAT-H by IPA using DGE data (FDR-p<0.05; log2fold changes>0.5or<-0.5).
Canonical pathways of OAT-H compared with WAT were analysed with over-lap p value and z-score indicating inactive (-) or active.
Down- or up-regulated genes with p value (-p) and z-score (-z) were also analysed seperately. The grey highlighted pathways
are detected significant changes, overlap-p<0.01 and z-score >2or<-2; bold font indicated activated signaling pathway.
Ratio is showing the maping number of genes (listed) at the same pathway of the total number of genes from IPA knowledge base.
The brief IPA reports of activated signaling pathways have be described below.
Wnt/Ca+ pathway	Wnt glycolipoproteins are extracellular ligands that can be found in many species, ranging from the sea anemone to human. Wnts are signaling factors regulating several key developmental processes, such as proliferation, differentiation, asymmetric division, patterning and cell fate determination.
	The non-canonical Wnt/Ca2+ signaling cascade is less characterized than their canonical counterpart, the Wnt/β-catenin pathway. The Wnt/Ca2+ signaling pathway was deciphered as a crucial mediator in development. However, now there is substantial evidence that the signaling cascade is involved in many other molecular phenomena.
	There is crosstalk between the non-canonical Wnt/Ca2+ signaling and canonical Wnt β-catenin signaling pathway. These pathways are not autonomous, their boundaries are not stringent and there are considerable degrees of overlapping between them.
	Wnt/Fz ligand receptor interacts with participating co-receptor Ror1/2 activating PLC. A tri-protein complex of Dvl-axin-GSK is formed, Cn and CamKII are activated which in turn activate NFAT and NFκB. DAG is activated by released calcium from ER, which activates PKC. PKC activates NFκB and CREB. NFAT, NFκB, and CREB translocate to the nucleus and transcribe downstream regulatory genes. Wnt/Fz re…
FGF signaling	Fibroblast growth factor receptor (FGFR) belongs to the family of receptor tyrosine kinases (RTKs). Binding of fibroblast growth factor (FGF) to its receptor induces receptor dimerization and tyrosine phosphorylation. The phosphorylated form of the receptor is now capable of initiating several signal transducing pathways depending of cell specificity.
	FGFR phosphorylation causes the tyrosine phosphorylation of SNT1 which leads to GRB2-mediated complex formation with docking protein GAB and nucleotide exchange factor SOS. These key events then lead to the activation of one of several pathways: the Ras/Raf/MEK/ERK pathway, the Rac1/MEKK/p38MAPK pathway or the PI3K/AKT pathway. Finally, transcriptional regulators like CREB, STAT3 and ATF-2 are ac…
	FGFs are heparin binding proteins. They are closely related to other heparin binding proteins like hepatocyte growth factor (HGF). Its receptor is MET. Signaling by HGF via MET involves the docking proteins GAB and CRK eventually leading to the activation of JNK and CREB and the promotion of angiogenesis.
Sirtuin Signaling Pathway	Sirtuins are class III histone deacetylase enzymes that use NAD+ as a co-substrate for their enzymatic activities. In mammals seven yeast Sir2p homologue enzymes were identified, which are called sirtuins (SIRT1-7) and these play important roles in aging, metabolism, cancer, inflammation, DNA repair and cellular responses to stress. All mammalian sirtuins contain a conserved catalytic domain incl…
	SIRT1, SIRT6 and SIRT7 are primarily nuclear enzymes which regulate transcription factors and with histone modifications coordinate gene expression programs that can direct the cellular metabolic state. In addition SIRT7 plays important role in rRNA transcription and cell cycle regulation. Cytosolic functions of SIRT1 have also been identified. SIRT2 is largely cytosolic and coordinates microtubu…
	Out of the seven sirtuins, SIRT3, SIRT4 and SIRT6 have been recently shown to directly regulate metabolic reprogramming in cancer cells. Moreover, SIRT1, SIRT2 and SIRT7 could potentially afffect cancer metabolism by modulating the activity of important metabolic processes.
	Calorie restriction (CR) and fasting induce sirtuin expression, because reduction in energy intake leads to increased carbon oxidation in mitochondria, which produces NAD+, the key activator of sirtuins, from NADH. The polyphenol resveratrol (RSV) was the first compound described able to mimic CR by stimulating sirtuins. Due to its poor bioavailability, reformulated versions of RSV with improved …
	Sirtuin inhibitors with a wide range of core structures have been identified for SIRT1, SIRT2, SIRT3 and SIRT5 (splitomicin, sirtinol, AGK2, cambinol, suramin, tenovin, salermide). SIRT1 inhibition has been proposed in the treatment of cancer, immunodeficiency virus infections, Fragile X mental retardation syndrome and for preventing or treating parasitic diseases, whereas SIRT2 inhibitors might …
