# Supplementary material for: Distinctive Features of Orbital Adipose Tissue (OAT) in Graves’ Orbitopathy
Source: Int J Mol Sci. 2020 Nov 30;21(23):9145. doi: 10.3390/ijms21239145 (PMC7730568; doi:10.3390/ijms21239145)
Supplement: Supplementary file 1 [file ijms-21-09145-s001.zip › Table S4.xlsx]

## Sheet: Table S4
Ensembl	Symbol	Entrez Gene Name	Log2fold	FDR-p
ENSG00000163235.16	TGFA	transforming growth factor alpha	-1.432	0.0311
ENSG00000092969.12	TGFB2	transforming growth factor beta 2	2.073	7.34e-10
ENSG00000090006.17	LTBP4	latent transforming growth factor beta binding protein 4	1.414	1.17e-10
ENSG00000152785.7	BMP3	bone morphogenetic protein 3	2.533	0.00511
ENSG00000153162.9	BMP6	bone morphogenetic protein 6	-2.033	1.57e-08
ENSG00000106809.11	OGN	osteoglycin	1.232	0.0193
ENSG00000156466.10	GDF6	growth differentiation factor 6	2.508	1.86e-07
ENSG00000143869.7	GDF7	growth differentiation factor 7	2.537	0.0026
ENSG00000135414.10	GDF11	growth differentiation factor 11	1.007	0.0099
ENSG00000266524.3	GDF10	growth differentiation factor 10	-2.792	3.78e-20
ENSG00000165973.19	NELL1	neural EGFL like 1	5.501	0.00186
ENSG00000110492.15	MDK	midkine	1.034	0.0335
ENSG00000105894.12	PTN	pleiotrophin	3.379	1.01e-06
ENSG00000124479.11	NDP	norrin cystine knot growth factor NDP	2.895	0.0209
ENSG00000019991.18	HGF	hepatocyte growth factor	1.042	2.22e-05
ENSG00000017427.16	IGF1	insulin like growth factor 1	-1.537	0.00597
ENSG00000167244.21	IGF2	insulin like growth factor 2	1.89	0.00444
ENSG00000140285.10	FGF7	fibroblast growth factor 7	1.538	1.15e-22
ENSG00000102678.7	FGF9	fibroblast growth factor 9	1.851	0.000588
ENSG00000070193.4	FGF10	fibroblast growth factor 10	1.886	7.49e-13
ENSG00000158815.11	FGF17	fibroblast growth factor 17	2.729	0.00766
ENSG00000156427.8	FGF18	fibroblast growth factor 18	1.771	0.000486
ENSG00000138685.15	FGF2	fibroblast growth factor 2	-0.865	0.000544
ENSG00000129682.16	FGF13	fibroblast growth factor 13	-1.095	0.000236
ENSG00000107831.13	FGF8	fibroblast growth factor 8	-2.023	0.0313
ENSG00000101384.12	JAG1	jagged canonical Notch ligand 1	0.637	0.00019
ENSG00000101280.8	ANGPT4	angiopoietin 4	1.893	5.34e-09
ENSG00000173511.9	VEGFB	vascular endothelial growth factor B	-0.591	0.019
ENSG00000165197.5	VEGFD	vascular endothelial growth factor D	-1.816	5.14e-05
ENSG00000130755.13	GMFG	glia maturation factor gamma	-1.028	0.000127
ENSG00000184916.9	JAG2	jagged canonical Notch ligand 2	-0.984	0.00023
ENSG00000143768.13	LEFTY2	left-right determination factor 2	-3.102	0.00238
ENSG00000174697.5	LEP	leptin	-2.856	5.48e-16
ENSG00000100311.17	PDGFB	platelet derived growth factor subunit B	-1.191	3.44e-05
ENSG00000145431.11	PDGFC	platelet derived growth factor C	-1.215	5.11e-06
Supplemental S4 Table. Growth factors identified from this study.
DGE analysis of OAT-H compared with WAT, Log2fold changes and significant FDR-p<0.05 were shown with identified up- (bold font) or down- (in grey) regulated growth factors.
